# Supplementary material for: N-Methyl-l-leucyl-l-leucine hydro­chloride monohydrate
Source: Acta Crystallogr Sect E Struct Rep Online. 2011 Aug 27;67(Pt 9):o2394. doi: 10.1107/S1600536811031126 (PMC3200702; doi:10.1107/S1600536811031126)
Supplement: Supplementary file 1 [file e-67-o2394-sup1.cif]

##############################################################################
#                                                                            #
# This CIF contains the data in a paper accepted for publication in          #
# Acta Crystallographica Section E. It conforms to the requirements of       #
# Notes for Authors for Acta Crystallographica Section E, and has been       #
# peer reviewed under the auspices of the IUCr Commission on Journals.       #
#                                                                            #
# Full details of the Crystallographic Information File format               #
# are given in the paper "The Crystallographic Information File (CIF):       #
# a New Standard Archive File for Crystallography" by S. R. Hall, F. H.      #
# Allen and I. D. Brown [Acta Cryst. (1991), A47, 655-685].                  #
#                                                                            #
# The current version of the core CIF dictionary is obtainable from          #
# ftp://ftp.iucr.org/pub/cif_core.dic.                                       #
#                                                                            #
# Software is freely available for graphical display of the structure(s)     #
# in this CIF. For information consult the CIF software page                 #
# http://www.iucr.org/resources/cif/software.                                #
#                                                                            #
# This file may be used for bona fide research purposes within the           #
# scientific community so long as proper attribution is given to the journal # 
# article from which it was obtained.                                        #
#                                                                            #
##############################################################################
data_I
_audit_creation_method
;
Olex2 1.1
(compiled 2011.02.15 svn.r1672, GUI svn.r3494)
;
_chemical_name_systematic
;
<i>N</i>-Methyl-L-leucyl-L-leucine hydrochloride monohydrate
;
_chemical_name_common     ?
_chemical_formula_moiety     'C13 H27 N2 O3 +, Cl -, H2 O'
_chemical_formula_sum     'C13 H29 Cl N2 O4'
_chemical_formula_weight     312.83
_chemical_melting_point     ?
_space_group_crystal_system     monoclinic
_space_group_name_H-M_alt     'P 21'
_space_group_name_Hall     'P 2yb'
loop_
    _space_group_symop_id
    _space_group_symop_operation_xyz
    1 'x, y, z'
    2 '-x, y+1/2, -z'
_cell_length_a     5.2212(2)
_cell_length_b     9.6032(5)
_cell_length_c     18.4081(8)
_cell_angle_alpha     90.00
_cell_angle_beta     96.329(4)
_cell_angle_gamma     90.00
_cell_volume     917.36(7)
_cell_formula_units_Z     2
_cell_measurement_reflns_used     1351
_cell_measurement_theta_min     3.0692
_cell_measurement_theta_max     29.0927
_cell_measurement_temperature     295
_exptl_crystal_description     block
_exptl_crystal_colour     colourless
_exptl_crystal_size_max     0.45
_exptl_crystal_size_mid     0.32
_exptl_crystal_size_min     0.17
_exptl_crystal_density_diffrn     1.133
_exptl_crystal_density_meas     ?
_exptl_crystal_density_method     'not measured'
_exptl_crystal_F_000     340
_exptl_absorpt_coefficient_mu     0.221
_exptl_absorpt_correction_type     multi-scan
_exptl_absorpt_process_details
;
(CrysAlis PRO; Agilent, 2011)
;
_exptl_absorpt_correction_T_min     0.990
_exptl_absorpt_correction_T_max     1.000
_exptl_special_details     ?
_diffrn_ambient_temperature     295
_diffrn_radiation_type     'Mo K\a'
_diffrn_radiation_wavelength     0.7107
_diffrn_radiation_monochromator     'graphite'
_diffrn_measurement_device_type
                        'Oxford Diffraction Xcalibur Sapphire3 Gemini Ultra CCD'
_diffrn_measurement_method     '\w scans'
_diffrn_detector_area_resol_mean     16.0288
_diffrn_reflns_number     3703
_diffrn_reflns_av_R_equivalents     0.0153
_diffrn_reflns_theta_min     3.08
_diffrn_reflns_theta_max     26.00
_diffrn_reflns_theta_full     26.00
_diffrn_measured_fraction_theta_max     0.998
_diffrn_measured_fraction_theta_full     0.998
_diffrn_reflns_limit_h_min     -6
_diffrn_reflns_limit_h_max     6
_diffrn_reflns_limit_k_min     -7
_diffrn_reflns_limit_k_max     11
_diffrn_reflns_limit_l_min     -19
_diffrn_reflns_limit_l_max     22
_diffrn_standards_number     0
_diffrn_standards_interval_count     .
_diffrn_standards_interval_time     .
_diffrn_standards_decay_%     ?
_refine_special_details
;
 Refinement of F^2^ against ALL reflections.  The weighted R-factor wR and
 goodness of fit S are based on F^2^, conventional R-factors R are based
 on F, with F set to zero for negative F^2^. The threshold expression of
 F^2^ > 2sigma(F^2^) is used only for calculating R-factors(gt) etc. and is
 not relevant to the choice of reflections for refinement.  R-factors based
 on F^2^ are statistically about twice as large as those based on F, and R-
 factors based on ALL data will be even larger.
;
_reflns_number_total     2616
_reflns_number_gt     2271
_reflns_threshold_expression     I>2s\(I)
_refine_ls_structure_factor_coef     Fsqd
_refine_ls_matrix_type     full
_refine_ls_R_factor_all     0.0507
_refine_ls_R_factor_gt     0.0419
_refine_ls_wR_factor_gt     0.1069
_refine_ls_wR_factor_ref     0.1136
_refine_ls_goodness_of_fit_ref     1.011
_refine_ls_restrained_S_all     1.010
_refine_ls_number_reflns     2616
_refine_ls_number_parameters     186
_refine_ls_number_restraints     1
_refine_ls_hydrogen_treatment     constr
_refine_ls_weighting_scheme     calc
_refine_ls_weighting_details
         'calc w=1/[\s^2^(Fo^2^)+(0.0650P)^2^+0.1023P] where P=(Fo^2^+2Fc^2^)/3'
_atom_sites_solution_hydrogens     geom
_atom_sites_solution_primary     direct
_atom_sites_solution_secondary     difmap
_refine_ls_shift/su_max     0.001
_refine_ls_shift/su_mean     0.000
_refine_diff_density_max     0.371
_refine_diff_density_min     -0.221
_refine_ls_extinction_method     none
_refine_ls_extinction_coef     ?
_refine_ls_abs_structure_details     'Flack (1983), 686 Friedel pairs'
_refine_ls_abs_structure_Flack     -0.01(8)
loop_
    _atom_type_symbol
    _atom_type_description
    _atom_type_scat_dispersion_real
    _atom_type_scat_dispersion_imag
    _atom_type_scat_source
    'C' 'C' 0.0033 0.0016
                         'International Tables Vol C Tables 4.2.6.8 and 6.1.1.4'
    'H' 'H' 0.0000 0.0000
                         'International Tables Vol C Tables 4.2.6.8 and 6.1.1.4'
    'Cl' 'Cl' 0.1484 0.1585
                         'International Tables Vol C Tables 4.2.6.8 and 6.1.1.4'
    'N' 'N' 0.0061 0.0033
                         'International Tables Vol C Tables 4.2.6.8 and 6.1.1.4'
    'O' 'O' 0.0106 0.0060
                         'International Tables Vol C Tables 4.2.6.8 and 6.1.1.4'
_computing_data_collection     'CrysAlis PRO (Agilent, 2011)'
_computing_cell_refinement     'CrysAlis PRO (Agilent, 2011)'
_computing_data_reduction     'CrysAlis PRO (Agilent, 2011)'
_computing_structure_solution     'SHELXS97 (Sheldrick, 2008)'
_computing_structure_refinement     'SHELXL97 (Sheldrick, 2008)'
_computing_molecular_graphics     'OLEX2 (Dolomanov <i>et al.</i>, 2009)'
_computing_publication_material     'OLEX2 (Dolomanov <i>et al.</i>, 2009)'
loop_
    _atom_site_type_symbol
    _atom_site_label
    _atom_site_fract_x
    _atom_site_fract_y
    _atom_site_fract_z
    _atom_site_U_iso_or_equiv
    _atom_site_thermal_displace_type
    _atom_site_calc_flag
    _atom_site_refinement_flags
    _atom_site_occupancy
    O O1 0.9159(3) 0.8611(2) 0.21026(11) 0.0456(7) Uani . . 1.000
    O O2 1.1446(4) 1.1632(3) 0.27116(12) 0.0647(9) Uani . . 1.000
    O O3 0.8114(4) 1.1739(3) 0.18571(12) 0.0609(8) Uani . . 1.000
    N N1 0.5270(4) 0.7595(3) 0.09916(12) 0.0467(8) Uani . . 1.000
    N N2 0.5803(4) 0.9650(3) 0.25512(13) 0.0422(8) Uani . . 1.000
    C C1 0.4995(5) 0.7609(3) 0.17896(15) 0.0407(9) Uani . . 1.000
    C C2 0.6837(5) 0.8673(3) 0.21552(14) 0.0376(8) Uani . . 1.000
    C C3 0.7383(5) 1.0686(3) 0.29656(15) 0.0429(9) Uani . . 1.000
    C C4 0.9252(5) 1.1384(3) 0.24936(15) 0.0451(9) Uani . . 1.000
    C C5 0.5595(5) 0.6146(4) 0.20897(15) 0.0460(8) Uani . . 1.000
    C C6 0.8781(6) 1.0087(4) 0.36714(16) 0.0538(10) Uani . . 1.000
    C C7 0.5536(5) 0.5991(4) 0.29136(15) 0.0477(9) Uani . . 1.000
    C C8 0.7036(7) 0.9642(5) 0.42373(18) 0.0648(13) Uani . . 1.000
    C C9 0.6292(8) 0.4502(4) 0.3139(2) 0.0718(14) Uani . . 1.000
    C C10 0.2924(7) 0.6351(6) 0.3153(2) 0.0761(14) Uani . . 1.000
    C C11 0.8619(12) 0.8836(9) 0.4839(3) 0.124(3) Uani . . 1.000
    C C12 0.5709(8) 1.0854(7) 0.4543(2) 0.0883(19) Uani . . 1.000
    C C13 0.4878(8) 0.8963(5) 0.06236(19) 0.0701(14) Uani . . 1.000
    O O4 1.0969(8) 1.2934(4) 0.09741(19) 0.1200(16) Uani . . 1.000
    Cl Cl1 0.01614(13) 0.60884(9) 0.04716(4) 0.0580(3) Uani . . 1.000
    H H1 0.32240 0.78610 0.18640 0.0490 Uiso calc R 1.000
    H H1A 0.68570 0.72850 0.09280 0.0560 Uiso . R 1.000
    H H1B 0.41260 0.69860 0.07710 0.0560 Uiso . R 1.000
    H H2 0.41610 0.96640 0.25610 0.0510 Uiso . R 1.000
    H H3 0.62160 1.14120 0.31070 0.0520 Uiso calc R 1.000
    H H3A 0.90570 1.21190 0.15680 0.0730 Uiso . R 1.000
    H H5A 0.43590 0.55010 0.18430 0.0550 Uiso calc R 1.000
    H H5B 0.72900 0.58780 0.19700 0.0550 Uiso calc R 1.000
    H H6A 0.97830 0.92880 0.35480 0.0640 Uiso calc R 1.000
    H H6B 0.99780 1.07820 0.38890 0.0640 Uiso calc R 1.000
    H H7 0.68190 0.66260 0.31610 0.0570 Uiso calc R 1.000
    H H8 0.57160 0.90170 0.40000 0.0780 Uiso calc R 1.000
    H H9A 0.50160 0.38660 0.29190 0.1070 Uiso calc R 1.000
    H H9B 0.64010 0.44200 0.36620 0.1070 Uiso calc R 1.000
    H H9C 0.79340 0.42830 0.29790 0.1070 Uiso calc R 1.000
    H H10A 0.24780 0.72890 0.30110 0.1140 Uiso calc R 1.000
    H H10B 0.29980 0.62660 0.36750 0.1140 Uiso calc R 1.000
    H H10C 0.16460 0.57240 0.29260 0.1140 Uiso calc R 1.000
    H H11A 0.94290 0.80570 0.46310 0.1850 Uiso calc R 1.000
    H H11B 0.75120 0.85070 0.51860 0.1850 Uiso calc R 1.000
    H H11C 0.99160 0.94350 0.50820 0.1850 Uiso calc R 1.000
    H H12A 0.69730 1.14720 0.47860 0.1330 Uiso calc R 1.000
    H H12B 0.45900 1.05260 0.48870 0.1330 Uiso calc R 1.000
    H H12C 0.47140 1.13420 0.41540 0.1330 Uiso calc R 1.000
    H H13A 0.50050 0.88560 0.01100 0.1050 Uiso calc R 1.000
    H H13B 0.61720 0.96040 0.08280 0.1050 Uiso calc R 1.000
    H H13C 0.32020 0.93160 0.06940 0.1050 Uiso calc R 1.000
    H H4A 1.14740 1.23240 0.06880 0.1440 Uiso . R 1.000
    H H4B 1.01050 1.35560 0.07270 0.1440 Uiso . R 1.000
loop_
    _atom_site_aniso_label
    _atom_site_aniso_U_11
    _atom_site_aniso_U_22
    _atom_site_aniso_U_33
    _atom_site_aniso_U_12
    _atom_site_aniso_U_13
    _atom_site_aniso_U_23
    O1 0.0316(9) 0.0457(13) 0.0607(12) 0.0060(9) 0.0102(8) -0.0027(11)
    O2 0.0421(11) 0.0755(19) 0.0769(14) -0.0069(12) 0.0078(10) 0.0094(14)
    O3 0.0645(13) 0.0608(16) 0.0567(12) -0.0036(13) 0.0038(11) 0.0162(12)
    N1 0.0420(12) 0.0530(17) 0.0443(13) -0.0020(12) 0.0011(10) 0.0028(12)
    N2 0.0325(11) 0.0422(15) 0.0526(13) 0.0089(11) 0.0075(10) 0.0002(12)
    C1 0.0340(12) 0.0426(17) 0.0462(15) 0.0045(13) 0.0077(11) 0.0011(14)
    C2 0.0342(12) 0.0355(16) 0.0434(14) 0.0058(13) 0.0059(11) 0.0057(13)
    C3 0.0397(13) 0.0399(18) 0.0499(15) 0.0089(13) 0.0081(12) -0.0017(13)
    C4 0.0446(15) 0.0358(18) 0.0555(16) 0.0064(14) 0.0083(13) 0.0016(14)
    C5 0.0427(13) 0.0393(16) 0.0551(15) -0.0006(15) 0.0019(11) 0.0009(16)
    C6 0.0487(16) 0.062(2) 0.0497(17) 0.0062(16) 0.0009(13) 0.0009(16)
    C7 0.0475(14) 0.0412(17) 0.0535(15) 0.0020(16) 0.0022(12) 0.0052(16)
    C8 0.073(2) 0.071(3) 0.0502(17) -0.022(2) 0.0056(16) 0.0017(18)
    C9 0.076(2) 0.050(2) 0.088(3) 0.004(2) 0.003(2) 0.018(2)
    C10 0.0628(19) 0.092(3) 0.077(2) 0.008(2) 0.0236(17) 0.025(3)
    C11 0.151(5) 0.144(6) 0.077(3) 0.009(5) 0.018(3) 0.054(4)
    C12 0.079(2) 0.130(5) 0.060(2) -0.009(3) 0.0255(18) -0.015(3)
    C13 0.078(2) 0.071(3) 0.059(2) -0.003(2) -0.0021(18) 0.018(2)
    O4 0.165(3) 0.099(3) 0.099(2) -0.003(3) 0.028(2) 0.015(2)
    Cl1 0.0507(4) 0.0606(5) 0.0630(4) -0.0075(4) 0.0081(3) -0.0114(5)
_geom_special_details
;
 Bond distances, angles etc. have been calculated using the
 rounded fractional coordinates. All su's are estimated
 from the variances of the (full) variance-covariance matrix.
 The cell esds are taken into account in the estimation of
 distances, angles and torsion angles
;
loop_
    _geom_bond_atom_site_label_1
    _geom_bond_atom_site_label_2
    _geom_bond_site_symmetry_1
    _geom_bond_site_symmetry_2
    _geom_bond_distance
    _geom_bond_publ_flag
    O1 C2 . . 1.228(3) no
    O2 C4 . . 1.195(3) no
    O3 C4 . . 1.300(4) no
    O3 H3A . . 0.8500 no
    O4 H4B . . 0.8500 no
    O4 H4A . . 0.8500 no
    N1 C13 . . 1.482(5) no
    N1 C1 . . 1.492(4) no
    N2 C2 . . 1.338(4) no
    N2 C3 . . 1.454(4) no
    N1 H1A . . 0.9000 no
    N1 H1B . . 0.9000 no
    N2 H2 . . 0.8600 no
    C1 C5 . . 1.529(5) no
    C1 C2 . . 1.510(4) no
    C3 C4 . . 1.531(4) no
    C3 C6 . . 1.531(4) no
    C5 C7 . . 1.528(4) no
    C6 C8 . . 1.519(5) no
    C7 C10 . . 1.519(5) no
    C7 C9 . . 1.529(5) no
    C8 C12 . . 1.496(7) no
    C8 C11 . . 1.519(8) no
    C1 H1 . . 0.9800 no
    C3 H3 . . 0.9800 no
    C5 H5B . . 0.9700 no
    C5 H5A . . 0.9700 no
    C6 H6A . . 0.9700 no
    C6 H6B . . 0.9700 no
    C7 H7 . . 0.9800 no
    C8 H8 . . 0.9800 no
    C9 H9C . . 0.9600 no
    C9 H9B . . 0.9600 no
    C9 H9A . . 0.9600 no
    C10 H10B . . 0.9600 no
    C10 H10A . . 0.9600 no
    C10 H10C . . 0.9600 no
    C11 H11B . . 0.9600 no
    C11 H11A . . 0.9600 no
    C11 H11C . . 0.9600 no
    C12 H12B . . 0.9600 no
    C12 H12C . . 0.9600 no
    C12 H12A . . 0.9600 no
    C13 H13C . . 0.9600 no
    C13 H13A . . 0.9600 no
    C13 H13B . . 0.9600 no
loop_
    _geom_angle_atom_site_label_1
    _geom_angle_atom_site_label_2
    _geom_angle_atom_site_label_3
    _geom_angle_site_symmetry_1
    _geom_angle_site_symmetry_2
    _geom_angle_site_symmetry_3
    _geom_angle
    _geom_angle_publ_flag
    C4 O3 H3A . . . 116.00 no
    H4A O4 H4B . . . 110.00 no
    C1 N1 C13 . . . 114.8(3) no
    C2 N2 C3 . . . 121.7(2) no
    C1 N1 H1B . . . 109.00 no
    C13 N1 H1A . . . 108.00 no
    H1A N1 H1B . . . 108.00 no
    C1 N1 H1A . . . 109.00 no
    C13 N1 H1B . . . 109.00 no
    C2 N2 H2 . . . 119.00 no
    C3 N2 H2 . . . 119.00 no
    N1 C1 C2 . . . 108.6(2) no
    N1 C1 C5 . . . 108.0(2) no
    C2 C1 C5 . . . 111.5(2) no
    O1 C2 C1 . . . 121.2(2) no
    N2 C2 C1 . . . 116.2(2) no
    O1 C2 N2 . . . 122.6(3) no
    N2 C3 C6 . . . 112.2(3) no
    C4 C3 C6 . . . 111.9(2) no
    N2 C3 C4 . . . 111.2(2) no
    O2 C4 C3 . . . 123.0(3) no
    O3 C4 C3 . . . 111.7(2) no
    O2 C4 O3 . . . 125.2(3) no
    C1 C5 C7 . . . 115.0(3) no
    C3 C6 C8 . . . 115.0(3) no
    C5 C7 C10 . . . 112.5(2) no
    C9 C7 C10 . . . 110.3(3) no
    C5 C7 C9 . . . 109.1(3) no
    C6 C8 C12 . . . 112.1(4) no
    C11 C8 C12 . . . 111.1(4) no
    C6 C8 C11 . . . 108.9(3) no
    C2 C1 H1 . . . 110.00 no
    C5 C1 H1 . . . 110.00 no
    N1 C1 H1 . . . 110.00 no
    C4 C3 H3 . . . 107.00 no
    C6 C3 H3 . . . 107.00 no
    N2 C3 H3 . . . 107.00 no
    C1 C5 H5B . . . 109.00 no
    C7 C5 H5A . . . 108.00 no
    C7 C5 H5B . . . 109.00 no
    H5A C5 H5B . . . 107.00 no
    C1 C5 H5A . . . 109.00 no
    C3 C6 H6B . . . 108.00 no
    C8 C6 H6A . . . 109.00 no
    C3 C6 H6A . . . 109.00 no
    H6A C6 H6B . . . 108.00 no
    C8 C6 H6B . . . 109.00 no
    C5 C7 H7 . . . 108.00 no
    C9 C7 H7 . . . 108.00 no
    C10 C7 H7 . . . 108.00 no
    C6 C8 H8 . . . 108.00 no
    C11 C8 H8 . . . 108.00 no
    C12 C8 H8 . . . 108.00 no
    C7 C9 H9B . . . 109.00 no
    C7 C9 H9C . . . 110.00 no
    H9A C9 H9B . . . 109.00 no
    H9A C9 H9C . . . 109.00 no
    H9B C9 H9C . . . 109.00 no
    C7 C9 H9A . . . 110.00 no
    C7 C10 H10A . . . 109.00 no
    C7 C10 H10B . . . 109.00 no
    H10A C10 H10B . . . 110.00 no
    H10A C10 H10C . . . 110.00 no
    H10B C10 H10C . . . 109.00 no
    C7 C10 H10C . . . 110.00 no
    C8 C11 H11B . . . 109.00 no
    C8 C11 H11C . . . 109.00 no
    C8 C11 H11A . . . 110.00 no
    H11A C11 H11C . . . 109.00 no
    H11B C11 H11C . . . 109.00 no
    H11A C11 H11B . . . 109.00 no
    C8 C12 H12A . . . 109.00 no
    C8 C12 H12B . . . 109.00 no
    H12A C12 H12B . . . 109.00 no
    H12A C12 H12C . . . 109.00 no
    C8 C12 H12C . . . 110.00 no
    H12B C12 H12C . . . 109.00 no
    N1 C13 H13B . . . 109.00 no
    N1 C13 H13C . . . 109.00 no
    N1 C13 H13A . . . 110.00 no
    H13A C13 H13C . . . 109.00 no
    H13B C13 H13C . . . 109.00 no
    H13A C13 H13B . . . 109.00 no
loop_
    _geom_torsion_atom_site_label_1
    _geom_torsion_atom_site_label_2
    _geom_torsion_atom_site_label_3
    _geom_torsion_atom_site_label_4
    _geom_torsion_site_symmetry_1
    _geom_torsion_site_symmetry_2
    _geom_torsion_site_symmetry_3
    _geom_torsion_site_symmetry_4
    _geom_torsion
    _geom_torsion_publ_flag
    C13 N1 C1 C2 . . . . -56.0(3) no
    C13 N1 C1 C5 . . . . -177.1(2) no
    C3 N2 C2 O1 . . . . -1.8(4) no
    C3 N2 C2 C1 . . . . 176.3(2) no
    C2 N2 C3 C4 . . . . 49.6(3) no
    C2 N2 C3 C6 . . . . -76.5(3) no
    N1 C1 C2 O1 . . . . -56.6(3) no
    N1 C1 C2 N2 . . . . 125.2(3) no
    C5 C1 C2 O1 . . . . 62.3(3) no
    C5 C1 C2 N2 . . . . -115.9(3) no
    N1 C1 C5 C7 . . . . 177.1(2) no
    C2 C1 C5 C7 . . . . 57.8(3) no
    N2 C3 C4 O2 . . . . -138.2(3) no
    N2 C3 C4 O3 . . . . 45.8(3) no
    C6 C3 C4 O2 . . . . -11.8(4) no
    C6 C3 C4 O3 . . . . 172.1(3) no
    N2 C3 C6 C8 . . . . -66.0(4) no
    C4 C3 C6 C8 . . . . 168.1(3) no
    C1 C5 C7 C9 . . . . -177.4(3) no
    C1 C5 C7 C10 . . . . 59.8(4) no
    C3 C6 C8 C11 . . . . 169.8(4) no
    C3 C6 C8 C12 . . . . -66.9(4) no
loop_
    _geom_hbond_atom_site_label_D
    _geom_hbond_atom_site_label_H
    _geom_hbond_atom_site_label_A
    _geom_hbond_site_symmetry_A
    _geom_hbond_distance_DH
    _geom_hbond_distance_HA
    _geom_hbond_distance_DA
    _geom_hbond_angle_DHA
    _geom_hbond_publ_flag
    N1 H1A Cl1 1_655 0.90 2.31 3.174(2) 161 yes
    N1 H1B Cl1 . 0.90 2.25 3.092(2) 155 yes
    N2 H2 O2 1_455 0.86 2.40 3.006(3) 128 yes
    O3 H3A O4 . 0.85 1.74 2.591(5) 179 yes
    O4 H4A Cl1 2_655 0.85 2.51 3.198(4) 139 yes
    O4 H4B Cl1 1_665 0.85 2.48 3.182(4) 141 yes
    C1 H1 O1 1_455 0.98 2.33 3.306(3) 175 no
    C3 H3 O2 1_455 0.98 2.53 3.215(3) 127 no
data_global
_journal_date_recd_electronic     2011-06-28
_journal_date_accepted     2011-08-02
_journal_name_full     'Acta Crystallographica, Section E'
_journal_year     2011
_journal_volume     67
_journal_issue      9
_journal_page_first     o2394
_journal_page_last     o2394
_journal_paper_category     QO
_journal_coeditor_code     ZS2126
_publ_contact_author_name     'Shi-Hai Xu'
_publ_contact_author_address
;
Department of Chemistry
Jinan University
Guangzhou 510632
People's Republic of China
;
_publ_contact_author_email     'txush@jnu.edu.cn'
_publ_contact_author_fax     ?
_publ_contact_author_phone     '+862085228856'
_publ_section_title
;
<i>N</i>-Methyl-<i>L</i>-leucyl-<i>L</i>-leucine hydrochloride monohydrate
;
loop_
    _publ_author_name
    _publ_author_footnote
    _publ_author_address
    'Lu, Tao' .
;
Department of Chemistry
Jinan University
Guangzhou 510632
People's Republic of China
;
    'Xu, Mu-Wu' .
;
Guangdong Guangya High School
Guangdong 510160
People's Republic of China
;
    'Liao, Xiao-Jian' .
;
Department of Chemistry
Jinan University
Guangzhou 510632
People's Republic of China
;
    'Xu, Shi-Hai' .
;
Department of Chemistry
Jinan University
Guangzhou 510632
People's Republic of China
;
