# Supplementary material for: N-Methyl-l-leucyl-l-leucine hydro­chloride monohydrate
Source: Acta Crystallogr Sect E Struct Rep Online. 2011 Aug 27;67(Pt 9):o2394. doi: 10.1107/S1600536811031126 (PMC3200702; doi:10.1107/S1600536811031126)
Supplement: Supplementary file 2 [file e-67-o2394-Isup2.hkl]

#
# h,k,l, Fc-squared, Fo-squared, sigma(Fo-squared) and status flag
#
data_I
_shelx_title ' ZS2126R'
_shelx_refln_list_code          4
_shelx_F_calc_maximum       67.45
_exptl_crystal_F_000       340.00
_reflns_d_resolution_high  0.8107
 
loop_
 _symmetry_equiv_pos_as_xyz
 'x, y, z'
 '-x, y+1/2, -z'
 
_cell_length_a     5.2212
_cell_length_b     9.6032
_cell_length_c    18.4081
_cell_angle_alpha  90.000
_cell_angle_beta   96.329
_cell_angle_gamma  90.000
 
_shelx_F_squared_multiplier     1.000
 
loop_
 _refln_index_h
 _refln_index_k
 _refln_index_l
 _refln_F_squared_calc
 _refln_F_squared_meas
 _refln_F_squared_sigma
 _refln_observed_status
   0  -6   0      544.21      532.64     10.02 o
   4  -6   0      149.29      155.21      6.26 o
   4  -5   0      105.34      103.32      4.84 o
   0  -4   0     2006.52     2103.67     26.96 o
   4  -4   0       65.12       58.28      3.51 o
   3  -3   0        0.06        1.36      0.84 o
   4  -3   0      112.09      113.33      3.57 o
   5  -3   0        8.21        6.97      1.34 o
   6  -3   0       14.85       10.53      2.55 o
   0  -2   0     1706.71     1782.09     21.72 o
   2  -2   0       56.82       60.25      2.03 o
   3  -2   0      232.27      224.29      6.41 o
   4  -2   0       90.71       94.22      3.20 o
   5  -2   0       91.86      102.81      3.78 o
   6  -2   0       16.52       24.82      3.57 o
   1  -1   0     2476.34     2478.82     30.32 o
   2  -1   0      277.77      270.92      3.42 o
   3  -1   0      216.61      217.75      4.32 o
   4  -1   0      127.22      126.43      3.71 o
   5  -1   0       25.29       22.94      3.03 o
   6  -1   0       23.95       22.55      3.46 o
   1   0   0       40.82       24.64      0.89 o
   2   0   0     1687.15     1692.63     11.46 o
   3   0   0       12.59       18.53      3.38 o
   4   0   0       42.37       35.98      3.25 o
   5   0   0        9.83        9.97      2.22 o
   6   0   0        1.41        2.79      2.18 o
   1   1   0     2473.44     2521.19     31.15 o
   2   1   0      275.14      268.82      4.49 o
   3   1   0      212.98      214.61      6.72 o
   4   1   0      126.38      126.33      5.87 o
   5   1   0       24.90       32.04      3.56 o
   6   1   0       24.62       22.13      3.40 o
   1   2   0      562.73      609.40     10.13 o
   2   2   0       60.97       68.93      2.24 o
   3   2   0      221.91      205.72      6.82 o
   4   2   0       93.36      103.61      5.48 o
   5   2   0       90.69       89.87      5.76 o
   6   2   0       17.59       21.96      3.49 o
   1   3   0      228.72      179.69      5.14 o
   2   3   0      123.69      115.52      4.59 o
   3   3   0        0.13        1.08      1.21 o
   4   3   0      113.77      110.78      5.84 o
   5   3   0        8.40        9.58      2.49 o
   6   3   0       15.17       14.13      2.88 o
   0   4   0     2027.49     2129.49     29.18 o
   1   4   0      741.16      708.88      8.39 o
   2   4   0      258.96      221.26      6.98 o
   3   4   0      139.41      136.84      6.16 o
   4   4   0       62.87       61.96      4.52 o
   5   4   0        8.15        6.19      2.38 o
   6   4   0        0.22       -1.37      1.84 o
   1   5   0       31.43       38.33      1.69 o
   2   5   0       35.60       42.67      3.33 o
   3   5   0       14.54       12.50      2.53 o
   4   5   0      104.83      113.77      6.42 o
   5   5   0        9.34       12.86      2.89 o
   0   6   0      547.80      565.99     12.50 o
   1   6   0      232.74      216.66      4.39 o
   2   6   0      399.52      399.11     12.27 o
   3   6   0       28.15       29.50      3.51 o
   4   6   0      146.33      152.82      7.85 o
   5   6   0       26.91       25.43      3.96 o
   1   7   0       25.65       25.96      1.62 o
   2   7   0       11.29       10.95      1.36 o
   3   7   0       18.44       17.36      1.91 o
   4   7   0       35.11       41.14      4.58 o
   5   7   0        2.94        3.82      2.52 o
   0   8   0      198.50      202.79      8.07 o
   1   8   0        5.28        2.54      1.93 o
   2   8   0      145.27      147.64      4.17 o
   3   8   0       52.06       56.28      4.98 o
   4   8   0        6.22        2.17      2.33 o
   1   9   0       19.86       20.88      2.22 o
   2   9   0       15.14       17.79      3.19 o
   3   9   0        3.00        6.64      2.69 o
   4   9   0       10.31        6.43      2.79 o
   0  10   0       23.20       21.72      3.35 o
   1  10   0       24.04       24.20      2.52 o
   2  10   0       20.45       28.17      3.92 o
   3  10   0        3.72        4.82      2.36 o
   1  11   0        8.40        9.85      1.94 o
   2  11   0       10.13       10.16      2.06 o
   0  -6   1      140.38      141.40      4.25 o
   4  -6   1       10.49       11.59      2.02 o
  -4  -5   1       29.35       31.64      2.92 o
   0  -5   1      286.52      315.84      6.23 o
   4  -5   1       37.98       42.09      3.03 o
  -5  -4   1        0.08        0.95      1.47 o
  -4  -4   1        0.37        0.66      1.27 o
   0  -4   1      213.62      209.40      3.32 o
   4  -4   1       44.72       42.89      2.98 o
  -6  -3   1        6.33        4.90      2.15 o
  -5  -3   1       11.76        9.36      1.42 o
  -4  -3   1       19.32       17.61      1.64 o
  -3  -3   1       15.86       14.80      1.53 o
   0  -3   1      526.43      596.44      6.33 o
   3  -3   1      175.85      175.78      4.86 o
   4  -3   1       40.99       40.56      3.17 o
   5  -3   1       42.17       41.12      4.09 o
   6  -3   1        3.46        1.77      1.85 o
  -6  -2   1        8.67       10.42      2.68 o
  -5  -2   1       21.63       25.90      2.10 o
  -4  -2   1      221.98      228.16      5.13 o
  -3  -2   1      220.00      228.29      4.55 o
  -2  -2   1      115.22      123.56      3.97 o
   0  -2   1     2179.64     2180.88     26.76 o
   2  -2   1       96.32      109.09      4.04 o
   3  -2   1      241.14      234.08      7.02 o
   4  -2   1        8.31        7.12      1.28 o
   5  -2   1      136.73      135.71      4.23 o
   6  -2   1       12.62       15.89      3.05 o
  -6  -1   1        2.74        2.22      1.98 o
  -5  -1   1       26.77       31.67      3.61 o
  -4  -1   1       64.79       62.68      2.71 o
  -3  -1   1       96.68       89.89      3.24 o
  -2  -1   1      179.34      166.13      2.30 o
  -1  -1   1     1576.44     1725.99     21.39 o
   1  -1   1     3241.27     3052.99     37.26 o
   2  -1   1      870.05      930.62      8.01 o
   3  -1   1      127.34      127.41      3.15 o
   4  -1   1      132.36      136.06      7.05 o
   5  -1   1       52.95       48.11      4.26 o
   6  -1   1       37.58       43.75      4.61 o
  -6   0   1       45.97       43.98      4.36 o
  -5   0   1       15.40       17.03      2.58 o
  -4   0   1      225.98      224.53      5.16 o
  -3   0   1      194.26      206.37      4.29 o
  -2   0   1     3132.37     3141.97     19.60 o
  -1   0   1      840.56      798.41      7.72 o
   1   0   1     4549.78     4492.39     30.22 o
   2   0   1      450.30      486.89      4.87 o
   3   0   1      386.66      401.86      6.24 o
   4   0   1      117.72       98.41      5.23 o
   5   0   1      106.72       92.75      5.75 o
   6   0   1        5.09        6.07      2.42 o
  -6   1   1        2.81        2.23      1.90 o
  -5   1   1       27.31       22.05      2.88 o
  -4   1   1       64.46       63.73      4.23 o
  -3   1   1       96.58       89.62      4.19 o
  -2   1   1      179.94      165.39      3.29 o
  -1   1   1     1570.93     1673.16     15.98 o
   1   1   1     3233.22     2993.68     36.78 o
   2   1   1      877.17      914.06     10.46 o
   3   1   1      126.11      126.90      5.24 o
   4   1   1      133.27      131.11      6.11 o
   5   1   1       50.72       49.06      4.24 o
   6   1   1       37.44       45.34      4.76 o
  -6   2   1        8.37        5.75      2.29 o
  -5   2   1       20.22       20.07      2.90 o
  -4   2   1      222.62      220.82      7.99 o
  -3   2   1      221.30      226.69      7.03 o
  -2   2   1      112.98      114.07      2.81 o
  -1   2   1     2571.33     2659.11     23.47 o
   0   2   1     2231.14     2235.40     27.65 o
   1   2   1     1757.30     1684.20     22.70 o
   2   2   1      104.55      118.61      4.45 o
   3   2   1      235.11      238.28      7.51 o
   4   2   1        8.40        8.45      2.24 o
   5   2   1      136.31      128.21      6.96 o
   6   2   1       13.02       12.55      3.10 o
  -6   3   1        6.41        5.21      2.36 o
  -5   3   1       11.42        9.16      2.52 o
  -4   3   1       19.15       18.44      2.57 o
  -3   3   1       15.73       15.40      2.30 o
  -2   3   1       30.01       24.98      4.18 o
  -1   3   1      878.28      906.49     14.58 o
   0   3   1      520.55      588.49      6.78 o
   1   3   1      178.40      204.58      5.53 o
   2   3   1      406.15      395.95      9.23 o
   3   3   1      178.18      180.84      6.80 o
   4   3   1       43.11       39.97      3.86 o
   5   3   1       42.51       43.25      4.35 o
   6   3   1        3.16        2.35      1.93 o
  -6   4   1       20.30       19.56      3.34 o
  -5   4   1        0.18        1.87      1.90 o
  -4   4   1        0.18        2.67      1.62 o
  -3   4   1      105.16      101.30      5.09 o
  -2   4   1       39.13       29.15      2.64 o
  -1   4   1      452.83      393.94      7.49 o
   0   4   1      207.60      202.66      5.61 o
   1   4   1      708.87      720.34     14.17 o
   2   4   1      173.56      169.28      6.14 o
   3   4   1      294.57      285.05      9.01 o
   4   4   1       44.64       41.92      3.89 o
   5   4   1       42.79       42.62      4.40 o
  -5   5   1        8.85       15.57      3.09 o
  -4   5   1       29.37       29.83      3.51 o
  -3   5   1      134.82      135.56      6.28 o
  -2   5   1       93.62       96.20      4.89 o
  -1   5   1       13.12       21.48      1.22 o
   0   5   1      284.58      315.97      5.73 o
   1   5   1      127.79      151.48      3.52 o
   2   5   1       85.75       88.64      4.68 o
   3   5   1      205.94      198.98      7.73 o
   4   5   1       36.66       46.37      4.34 o
   5   5   1       14.10       15.81      3.01 o
  -5   6   1        5.53        5.07      2.38 o
  -4   6   1      166.01      165.35      8.10 o
  -3   6   1       21.57       26.85      3.31 o
  -2   6   1      559.68      530.13      7.85 o
  -1   6   1      274.41      265.78      4.73 o
   0   6   1      137.27      150.20      4.51 o
   1   6   1       84.91       91.97      2.90 o
   2   6   1        6.91       10.28      1.38 o
   3   6   1       94.80       91.77      5.51 o
   4   6   1       10.13       12.37      3.01 o
   5   6   1       24.81       21.78      3.61 o
  -5   7   1        6.33        1.78      2.07 o
  -4   7   1       41.55       46.82      4.79 o
  -3   7   1       37.37       38.15      3.34 o
  -2   7   1        2.98        3.29      1.14 o
  -1   7   1       62.77       64.80      4.37 o
   0   7   1      419.62      416.99     14.17 o
   1   7   1       91.42       91.82      4.87 o
   2   7   1       57.22       45.66      2.39 o
   3   7   1        6.78        7.55      1.44 o
   4   7   1       64.40       59.55      5.16 o
   5   7   1        2.95        3.86      2.57 o
  -4   8   1       12.20       13.11      2.90 o
  -3   8   1       14.07       13.29      2.94 o
  -2   8   1       62.67       60.20      4.99 o
  -1   8   1        5.47        3.27      1.70 o
   0   8   1       61.30       57.81      3.05 o
   1   8   1      184.58      181.34      7.69 o
   2   8   1       79.77       74.89      3.06 o
   3   8   1      128.40      128.32      7.37 o
   4   8   1       37.00       40.67      4.70 o
  -4   9   1        2.05        1.23      2.21 o
  -3   9   1        4.95        8.44      2.78 o
  -2   9   1        0.42        1.00      2.06 o
  -1   9   1       11.12       12.10      1.82 o
   0   9   1       76.55       71.32      3.63 o
   1   9   1       18.18       20.24      2.70 o
   2   9   1        2.83        1.33      1.70 o
   3   9   1        3.27        3.04      2.29 o
   4   9   1        6.71       11.90      2.99 o
  -3  10   1       19.03       27.36      4.11 o
  -2  10   1        3.83        5.48      1.77 o
  -1  10   1       56.28       48.70      3.37 o
   0  10   1        9.39        9.92      1.92 o
   1  10   1        3.33        4.68      1.56 o
   2  10   1        9.23        7.21      2.56 o
   3  10   1       22.54       19.78      3.51 o
  -2  11   1        6.78        5.35      2.99 o
  -1  11   1        1.73        2.08      1.49 o
   0  11   1       39.79       40.51      3.15 o
   1  11   1        0.38       -1.40      1.48 o
   2  11   1       11.52       14.85      2.23 o
   0  -7   2      178.61      162.65      4.71 o
   0  -6   2      213.23      199.84      4.94 o
  -5  -5   2        6.75        5.46      1.82 o
  -4  -5   2      165.87      169.13      6.63 o
   0  -5   2       91.33       82.58      2.69 o
   4  -5   2        0.96        1.09      1.15 o
  -5  -4   2      142.20      150.13      6.59 o
  -4  -4   2       33.28       34.09      3.08 o
   0  -4   2      355.06      341.23      9.45 o
   4  -4   2      105.47      109.33      4.33 o
  -6  -3   2        2.49        3.74      2.02 o
  -5  -3   2       20.25       22.90      1.96 o
  -4  -3   2      110.67      102.57      3.45 o
  -3  -3   2       23.50       28.20      1.72 o
   0  -3   2      729.44      778.37     11.98 o
   3  -3   2      575.11      582.15      8.00 o
   4  -3   2       75.73       80.99      2.92 o
   5  -3   2       89.15       92.31      5.84 o
   6  -3   2        1.25        1.64      1.87 o
  -6  -2   2       11.00       16.34      2.89 o
  -5  -2   2       49.41       49.19      2.73 o
  -4  -2   2       63.99       67.31      2.80 o
  -3  -2   2      805.17      853.32     10.52 o
  -2  -2   2      361.39      405.68      7.76 o
   0  -2   2      422.79      398.35      6.86 o
   2  -2   2      402.84      407.58      5.43 o
   3  -2   2      310.28      328.90      5.53 o
   4  -2   2        8.08        9.24      1.24 o
   5  -2   2       10.08        6.93      2.26 o
   6  -2   2       24.12       21.80      3.56 o
  -6  -1   2       11.10       13.13      2.85 o
  -5  -1   2       17.38       13.36      1.69 o
  -4  -1   2       87.42       91.11      4.94 o
  -3  -1   2      164.99      179.13      3.93 o
  -2  -1   2     1104.59     1066.25      7.95 o
  -1  -1   2     1278.84     1320.17     16.36 o
   0  -1   2     1031.05     1049.41     13.80 o
   1  -1   2     1580.04     1450.36     19.51 o
   2  -1   2      466.77      487.11      4.85 o
   3  -1   2      194.23      181.31      3.49 o
   4  -1   2       34.69       41.59      3.65 o
   5  -1   2        4.84        4.99      1.87 o
   6  -1   2        1.24        2.53      1.96 o
  -6   0   2       47.21       50.39      4.65 o
  -5   0   2       69.31       60.96      4.49 o
  -4   0   2      245.18      251.14      5.53 o
  -3   0   2      463.48      430.51      6.68 o
  -2   0   2      403.63      329.34      3.41 o
  -1   0   2     1439.19     1261.27     15.76 o
   1   0   2      228.39      245.43      5.14 o
   2   0   2      537.89      538.42      6.49 o
   3   0   2       51.09       57.10      2.08 o
   4   0   2       74.70       85.10      5.00 o
   5   0   2       30.79       31.74      3.64 o
   6   0   2       15.10       17.54      3.33 o
  -6   1   2       11.10        9.50      2.66 o
  -5   1   2       17.19       15.21      2.61 o
  -4   1   2       87.43       97.86      5.05 o
  -3   1   2      162.45      183.74      4.17 o
  -2   1   2     1110.96     1074.20     10.00 o
  -1   1   2     1260.24     1265.39      9.53 o
   0   1   2     1036.75     1053.81     13.05 o
   1   1   2     1551.68     1436.13     19.34 o
   2   1   2      475.80      485.95      9.82 o
   3   1   2      195.92      182.30      6.44 o
   4   1   2       37.53       43.26      3.66 o
   5   1   2        4.05       -1.16      2.06 o
   6   1   2        1.23        1.46      2.13 o
  -6   2   2       10.78       11.36      2.56 o
  -5   2   2       50.69       57.04      4.49 o
  -4   2   2       64.57       75.99      4.62 o
  -3   2   2      808.81      864.48     15.85 o
  -2   2   2      369.53      416.17      5.84 o
  -1   2   2     1511.26     1642.05     22.10 o
   0   2   2      415.93      409.80      6.73 o
   1   2   2      678.31      761.14     12.10 o
   2   2   2      403.05      405.73      9.07 o
   3   2   2      313.85      323.05      9.04 o
   4   2   2        7.21        5.31      1.91 o
   5   2   2       10.65       12.51      2.88 o
   6   2   2       23.72       25.73      3.75 o
  -6   3   2        2.47        1.25      1.80 o
  -5   3   2       20.33       21.30      3.16 o
  -4   3   2      111.22      106.19      5.62 o
  -3   3   2       24.20       26.23      2.54 o
  -2   3   2      252.64      266.26      4.70 o
  -1   3   2      501.75      546.99     10.28 o
   0   3   2      715.57      779.71      8.49 o
   1   3   2      564.68      569.56     10.47 o
   2   3   2       80.02       77.83      3.95 o
   3   3   2      574.15      575.72     13.14 o
   4   3   2       73.15       79.09      5.18 o
   5   3   2       89.62       98.67      6.27 o
   6   3   2        1.27        3.50      2.55 o
  -6   4   2       23.22       25.23      3.78 o
  -5   4   2      141.78      144.87      7.54 o
  -4   4   2       36.30       39.10      3.77 o
  -3   4   2       31.47       36.03      3.22 o
  -2   4   2      340.50      321.45      8.56 o
  -1   4   2      420.56      399.44      6.09 o
   0   4   2      340.28      319.58      7.28 o
   1   4   2      236.89      237.03      4.39 o
   2   4   2      372.41      333.78      8.98 o
   3   4   2       20.64       24.35      3.02 o
   4   4   2      106.89      105.17      6.07 o
   5   4   2       24.23       20.78      3.50 o
  -5   5   2        6.76        9.00      2.45 o
  -4   5   2      164.85      158.36      7.51 o
  -3   5   2       38.47       44.78      3.79 o
  -2   5   2       67.26       64.15      4.03 o
  -1   5   2       15.37       16.52      2.01 o
   0   5   2       86.87       81.05      2.52 o
   1   5   2      450.28      495.51      7.30 o
   2   5   2        2.94        3.94      1.32 o
   3   5   2      112.18      101.08      5.65 o
   4   5   2        1.32        1.87      2.07 o
   5   5   2       44.89       49.80      5.04 o
  -5   6   2        5.75        9.10      2.55 o
  -4   6   2       61.43       63.34      5.12 o
  -3   6   2      118.28      111.00      6.14 o
  -2   6   2       29.39       28.38      2.33 o
  -1   6   2      884.90      876.68     17.34 o
   0   6   2      205.81      205.09      4.90 o
   1   6   2      218.51      219.86      4.76 o
   2   6   2       14.66       14.34      1.49 o
   3   6   2       45.30       42.37      3.84 o
   4   6   2       10.48       13.06      2.90 o
   5   6   2        0.14        3.36      2.36 o
  -5   7   2        5.51        5.18      2.65 o
  -4   7   2       30.89       38.03      4.25 o
  -3   7   2        7.59        9.37      1.95 o
  -2   7   2      103.76      100.07      2.89 o
  -1   7   2        9.23        9.62      2.10 o
   0   7   2      178.00      170.97      4.87 o
   1   7   2       78.48       75.30      4.56 o
   2   7   2       30.13       29.57      2.09 o
   3   7   2       69.59       67.76      3.24 o
   4   7   2       74.83       81.37      6.13 o
   5   7   2        5.35        5.02      2.68 o
  -4   8   2        5.26        6.41      2.72 o
  -3   8   2        5.04        5.79      2.25 o
  -2   8   2       19.07       18.84      3.14 o
  -1   8   2      138.54      127.86      4.58 o
   0   8   2        0.78        1.18      1.20 o
   1   8   2       87.26       76.14      3.82 o
   2   8   2       14.52       14.01      1.59 o
   3   8   2        8.14        7.04      1.40 o
   4   8   2       18.20       18.54      3.42 o
  -4   9   2        0.10        6.29      2.90 o
  -3   9   2        2.06        2.40      2.13 o
  -2   9   2       16.58       15.17      3.06 o
  -1   9   2       28.92       27.93      2.36 o
   0   9   2       22.18       26.15      2.37 o
   1   9   2       41.38       45.11      4.28 o
   2   9   2        5.25        1.84      1.81 o
   3   9   2       25.60       31.33      4.08 o
   4   9   2        7.48        6.26      2.31 o
  -3  10   2       24.95       29.17      4.04 o
  -2  10   2       23.93       23.18      2.58 o
  -1  10   2       27.87       30.73      3.80 o
   0  10   2       79.44       82.42      4.20 o
   1  10   2       10.74       11.81      4.32 o
   2  10   2        3.84        5.40      2.63 o
   3  10   2        0.55        2.83      2.59 o
  -2  11   2        9.82        7.68      2.05 o
  -1  11   2        2.93        1.92      1.30 o
   0  11   2        6.86        7.62      1.91 o
   1  11   2       23.48       25.02      2.69 o
   2  11   2        3.56        4.46      2.00 o
   0  -7   3       65.04       65.11      2.72 o
  -5  -6   3       22.78       21.57      3.05 o
   0  -6   3      180.78      171.24      4.22 o
  -5  -5   3       15.88       17.99      2.75 o
  -4  -5   3       55.47       65.89      4.31 o
   0  -5   3       13.67       14.33      1.10 o
  -5  -4   3       49.50       52.74      4.02 o
  -4  -4   3      377.80      380.49     10.32 o
   0  -4   3       57.36       63.44      2.98 o
   4  -4   3       17.76       17.79      1.77 o
  -6  -3   3        4.47        5.53      2.16 o
  -5  -3   3       24.40       27.44      2.14 o
  -4  -3   3       23.34       31.91      2.08 o
  -3  -3   3      172.10      159.77      5.69 o
  -1  -3   3     3349.78     3459.63     43.83 o
   0  -3   3     1372.75     1345.26     13.34 o
   3  -3   3       80.30       73.49      2.36 o
   4  -3   3      132.39      128.84      3.52 o
   5  -3   3       13.50       13.04      2.66 o
   6  -3   3       19.82       25.92      4.00 o
  -6  -2   3       12.23       11.10      2.49 o
  -5  -2   3       12.80       13.12      1.61 o
  -4  -2   3       28.67       25.25      1.81 o
  -3  -2   3      120.89      111.21      3.12 o
  -2  -2   3       37.31       33.20      1.86 o
   0  -2   3     2798.58     3022.72     26.12 o
   2  -2   3      305.55      290.24      4.14 o
   3  -2   3      235.31      253.26      4.41 o
   4  -2   3       69.72       62.19      2.41 o
   5  -2   3       85.83       78.32      5.48 o
   6  -2   3        3.58        5.99      2.67 o
  -6  -1   3       13.14       15.34      2.78 o
  -5  -1   3        0.70        1.13      1.11 o
  -4  -1   3       11.08       10.09      1.48 o
  -3  -1   3      298.82      308.11     10.90 o
  -2  -1   3      127.77      104.54      2.14 o
  -1  -1   3     2815.20     2766.60     80.89 o
   0  -1   3      342.96      399.74      4.41 o
   1  -1   3     1425.10     1483.94     20.28 o
   2  -1   3       76.14       70.56      1.65 o
   3  -1   3       23.04       22.79      1.45 o
   4  -1   3      170.58      176.51      7.33 o
   5  -1   3       56.60       59.76      4.86 o
   6  -1   3        5.45        3.51      2.15 o
  -6   0   3       14.06        8.84      2.36 o
  -5   0   3      174.61      170.01      5.02 o
  -4   0   3       95.64       94.59      3.36 o
  -3   0   3     1065.55     1096.86     12.59 o
  -2   0   3        2.47        1.31      0.44 o
  -1   0   3      703.38      598.74      4.89 o
   0   0   3       12.57        3.12      0.44 o
   1   0   3       20.63       13.76      1.43 o
   2   0   3        0.95        2.37      1.06 o
   3   0   3        6.43        3.23      0.69 o
   4   0   3        4.06        5.27      2.04 o
   5   0   3       11.97        7.98      2.44 o
   6   0   3        4.85        3.87      2.38 o
  -6   1   3       13.36       16.42      3.10 o
  -5   1   3        0.56        0.66      1.65 o
  -4   1   3       10.89        9.48      1.91 o
  -3   1   3      292.32      306.33      5.59 o
  -2   1   3      131.09      111.73      2.28 o
  -1   1   3     2786.29     2654.31     18.52 o
   0   1   3      348.41      417.54      5.98 o
   1   1   3     1422.55     1579.89     21.28 o
   2   1   3       73.87       63.57      3.23 o
   3   1   3       21.48       19.59      2.46 o
   4   1   3      174.76      172.86      7.31 o
   5   1   3       56.66       57.26      4.87 o
   6   1   3        6.03        5.51      2.60 o
  -6   2   3       12.28       14.62      3.04 o
  -5   2   3       12.62       12.70      2.47 o
  -4   2   3       30.73       25.27      2.67 o
  -3   2   3      123.59      113.02      4.76 o
  -2   2   3       41.92       39.05      1.53 o
  -1   2   3      734.42      815.06     12.65 o
   0   2   3     2775.18     2970.55     35.84 o
   1   2   3     1401.37     1475.09     20.64 o
   2   2   3      298.40      272.94      7.31 o
   3   2   3      237.86      257.17      8.12 o
   4   2   3       68.62       62.91      4.48 o
   5   2   3       86.23       87.51      5.93 o
   6   2   3        3.58        3.53      2.42 o
  -6   3   3        4.42        3.67      2.25 o
  -5   3   3       23.72       26.13      3.28 o
  -4   3   3       22.29       26.08      2.99 o
  -3   3   3      172.72      164.46      6.06 o
  -2   3   3      364.47      341.47      5.35 o
  -1   3   3     3382.28     3332.65     42.58 o
   0   3   3     1396.15     1335.76     13.25 o
   1   3   3     3135.32     3150.48     40.59 o
   2   3   3      397.81      402.87      9.60 o
   3   3   3       78.48       74.94      4.46 o
   4   3   3      128.97      134.47      6.79 o
   5   3   3       12.48       13.16      2.92 o
   6   3   3       20.23       28.56      4.19 o
  -6   4   3        7.86       10.52      2.80 o
  -5   4   3       49.85       58.62      4.89 o
  -4   4   3      377.24      379.52     11.34 o
  -3   4   3      133.05      141.81      6.09 o
  -2   4   3      173.79      206.36      6.71 o
  -1   4   3      490.76      489.01     10.34 o
   0   4   3       60.95       68.24      2.19 o
   1   4   3      253.67      302.08      5.23 o
   2   4   3      291.55      308.84      8.56 o
   3   4   3       18.61       20.33      2.67 o
   4   4   3       17.77       13.25      2.70 o
   5   4   3       10.21       13.45      2.89 o
  -5   5   3       16.44       14.89      2.94 o
  -4   5   3       53.79       65.00      4.90 o
  -3   5   3      258.94      262.60      8.87 o
  -2   5   3       59.72       72.25      4.24 o
  -1   5   3      438.75      506.99     11.43 o
   0   5   3       15.02       16.94      1.33 o
   1   5   3      537.65      532.61      7.81 o
   2   5   3       28.76       24.33      2.80 o
   3   5   3       67.20       79.69      5.13 o
   4   5   3       15.51       17.99      3.04 o
   5   5   3       28.10       35.73      4.46 o
  -5   6   3       22.92       22.05      3.56 o
  -4   6   3       16.31       11.20      2.77 o
  -3   6   3      276.27      265.87      9.49 o
  -2   6   3        6.79        6.88      0.82 o
  -1   6   3      145.20      154.28      4.20 o
   0   6   3      181.84      177.72      6.31 o
   1   6   3      105.22      108.22      3.37 o
   2   6   3       22.13       25.18      1.93 o
   3   6   3       18.31       15.80      2.90 o
   4   6   3       13.38       11.85      2.84 o
   5   6   3        5.71        0.47      2.13 o
  -5   7   3        2.78        5.82      2.44 o
  -4   7   3       11.24        9.60      2.78 o
  -3   7   3        6.74        8.73      2.38 o
  -2   7   3       86.52       87.07      2.38 o
  -1   7   3       14.49       13.91      1.68 o
   0   7   3       68.26       69.81      3.51 o
   1   7   3       62.01       65.08      2.82 o
   2   7   3      198.97      189.70      5.06 o
   3   7   3       13.79       16.37      1.85 o
   4   7   3       20.93       18.46      3.38 o
   5   7   3       14.50        7.71      2.85 o
  -4   8   3       11.27        7.57      2.62 o
  -3   8   3       38.94       33.47      4.03 o
  -2   8   3        6.85        1.10      1.95 o
  -1   8   3       55.00       55.42      3.10 o
   0   8   3       17.48       18.52      2.31 o
   1   8   3       40.32       37.31      2.80 o
   2   8   3       10.60       10.02      1.42 o
   3   8   3       19.10       17.43      1.98 o
   4   8   3       23.27       22.75      3.65 o
  -4   9   3        4.86        5.25      2.20 o
  -3   9   3       25.13       29.39      4.10 o
  -2   9   3        3.26        2.35      2.56 o
  -1   9   3       22.07       24.56      2.42 o
   0   9   3        5.86        5.32      1.49 o
   1   9   3       83.70       81.37      5.61 o
   2   9   3        5.04        6.69      1.38 o
   3   9   3       56.41       62.46      5.59 o
  -3  10   3        4.49        5.17      2.85 o
  -2  10   3       16.00       16.82      2.10 o
  -1  10   3        2.18        8.16      1.85 o
   0  10   3       26.49       20.02      2.70 o
   1  10   3       17.38       19.39      4.95 o
   2  10   3       15.93       12.75      2.96 o
   3  10   3        0.34        0.60      2.11 o
  -2  11   3        2.79        5.04      1.73 o
  -1  11   3        8.68        7.68      1.90 o
   0  11   3       12.34       14.11      2.24 o
   1  11   3       12.64       15.10      2.31 o
   2  11   3        4.96        2.59      2.25 o
  -5  -7   4       11.49        8.69      2.21 o
   0  -7   4      112.37      110.44      3.36 o
  -5  -6   4       37.46       36.87      3.88 o
   0  -6   4       11.20       10.27      1.01 o
  -5  -5   4        9.84       12.53      2.46 o
  -4  -5   4       47.38       43.09      3.71 o
   0  -5   4      101.12       99.40      2.66 o
  -5  -4   4        2.35        2.12      1.79 o
  -4  -4   4       67.75       69.77      4.41 o
   3  -4   4      100.14      106.94      3.48 o
  -6  -3   4        2.97        2.16      2.01 o
  -5  -3   4       17.62       14.40      1.73 o
  -4  -3   4       38.64       39.95      2.29 o
  -3  -3   4       97.91       96.06      4.51 o
   0  -3   4     1289.11     1261.37     12.81 o
   3  -3   4       28.06       28.08      3.24 o
   4  -3   4      247.25      240.39      4.72 o
   5  -3   4        6.72        7.74      2.48 o
  -6  -2   4       11.59       13.82      3.26 o
  -5  -2   4       23.55       21.81      1.95 o
  -4  -2   4       43.93       42.92      2.63 o
  -3  -2   4        6.35        8.76      1.58 o
  -2  -2   4      113.94      130.54      3.34 o
  -1  -2   4     1509.25     1559.76     21.87 o
   0  -2   4      640.91      619.79      6.93 o
   2  -2   4      449.34      447.46      6.18 o
   3  -2   4        5.04        7.68      0.80 o
   4  -2   4       60.58       53.85      4.30 o
   5  -2   4        4.42        4.57      2.07 o
   6  -2   4        2.98        5.14      2.48 o
  -6  -1   4        0.37        2.70      1.56 o
  -5  -1   4       16.45       19.75      1.89 o
  -4  -1   4       40.01       42.90      2.31 o
  -3  -1   4      169.16      160.63      4.65 o
  -2  -1   4      281.75      280.84      3.48 o
  -1  -1   4      221.24      226.18      5.23 o
   0  -1   4     2771.15     2690.07     39.27 o
   1  -1   4      592.76      619.41     10.56 o
   2  -1   4       25.24       20.94      2.25 o
   3  -1   4      300.26      295.51      6.11 o
   4  -1   4      110.93      107.60      5.83 o
   5  -1   4      109.44      108.29      6.58 o
   6  -1   4       26.72       29.97      4.13 o
  -6   0   4        3.83        3.53      2.10 o
  -5   0   4       20.28       21.87      2.03 o
  -4   0   4       18.69       16.85      1.61 o
  -3   0   4      140.09      133.07      3.42 o
  -2   0   4     1061.02     1013.12      8.62 o
  -1   0   4     2281.21     2199.24     13.49 o
   0   0   4     2147.61     2147.55     15.00 o
   1   0   4      841.45      832.88     12.80 o
   2   0   4      191.66      195.83      3.15 o
   3   0   4        5.41        5.75      0.78 o
   4   0   4       56.74       55.56      4.17 o
   5   0   4        3.32        1.50      1.99 o
   6   0   4        8.86        9.40      2.69 o
  -6   1   4        0.38       -0.66      1.86 o
  -5   1   4       17.58       22.44      2.89 o
  -4   1   4       42.55       51.74      2.60 o
  -3   1   4      166.80      159.03      3.90 o
  -2   1   4      279.37      276.82      3.49 o
  -1   1   4      216.95      227.75      3.45 o
   0   1   4     2741.72     2758.70     23.26 o
   1   1   4      570.98      608.73     10.26 o
   2   1   4       27.33       22.78      2.29 o
   3   1   4      294.01      294.01      8.60 o
   4   1   4      112.75      113.90      6.05 o
   5   1   4      110.83      105.59      6.46 o
   6   1   4       26.61       24.75      3.82 o
  -6   2   4       12.04       10.61      2.62 o
  -5   2   4       22.39       18.43      2.81 o
  -4   2   4       41.19       42.46      3.41 o
  -3   2   4        7.60        8.95      1.69 o
  -2   2   4      113.73      117.94      5.00 o
  -1   2   4     1528.59     1437.36     19.49 o
   0   2   4      635.06      611.07      9.10 o
   1   2   4       51.19       57.56      2.67 o
   2   2   4      446.33      445.04      9.94 o
   3   2   4        5.15        3.50      1.41 o
   4   2   4       60.27       59.06      4.49 o
   5   2   4        4.33        2.64      2.14 o
   6   2   4        3.01        6.99      2.66 o
  -6   3   4        2.82       -1.10      2.26 o
  -5   3   4       16.94       15.07      2.79 o
  -4   3   4       36.18       38.36      3.47 o
  -3   3   4       97.94       92.52      4.57 o
  -2   3   4      544.58      529.70      6.99 o
  -1   3   4      673.37      597.11     10.93 o
   0   3   4     1312.02     1291.18     17.95 o
   1   3   4      424.67      455.85      9.22 o
   2   3   4      787.90      872.54     15.92 o
   3   3   4       31.67       30.26      3.04 o
   4   3   4      249.52      234.15      9.06 o
   5   3   4        6.36        3.88      1.94 o
  -6   4   4        5.26        7.61      2.80 o
  -5   4   4        2.14        2.82      1.86 o
  -4   4   4       66.10       68.60      4.70 o
  -3   4   4      245.96      236.25      7.91 o
  -2   4   4      205.46      199.13      4.74 o
  -1   4   4      982.47     1000.19     16.95 o
   0   4   4     1693.06     1877.29     18.43 o
   1   4   4       17.88       22.94      1.53 o
   2   4   4       58.83       63.20      3.91 o
   3   4   4      100.77      105.83      5.58 o
   4   4   4        3.75        5.40      2.23 o
   5   4   4       34.87       39.36      4.38 o
  -5   5   4        9.50        9.21      2.62 o
  -4   5   4       49.72       40.70      3.86 o
  -3   5   4       51.89       55.23      4.07 o
  -2   5   4       10.86       13.96      2.14 o
  -1   5   4       45.24       43.40      2.08 o
   0   5   4      105.58      110.44      3.12 o
   1   5   4      508.12      488.98      7.56 o
   2   5   4      505.57      507.87     12.24 o
   3   5   4      136.70      139.69      6.70 o
   4   5   4       63.59       63.96      5.09 o
   5   5   4        8.62       10.56      2.64 o
  -5   6   4       37.96       39.82      4.58 o
  -4   6   4        8.73        5.39      1.97 o
  -3   6   4       24.03       20.21      2.96 o
  -2   6   4       71.56       68.87      4.26 o
  -1   6   4       63.80       61.42      2.69 o
   0   6   4       11.96       11.72      1.38 o
   1   6   4       94.27       90.21      3.19 o
   2   6   4       42.50       43.91      2.51 o
   3   6   4       12.11        9.82      2.35 o
   4   6   4        1.16        0.93      1.97 o
   5   6   4        1.60        3.58      2.12 o
  -5   7   4       10.98       16.35      3.33 o
  -4   7   4       21.40       22.82      3.34 o
  -3   7   4       10.87        8.23      2.38 o
  -2   7   4       55.08       54.44      4.47 o
  -1   7   4       16.43       17.79      2.31 o
   0   7   4      114.01      103.34      5.13 o
   1   7   4       48.13       44.07      2.41 o
   2   7   4       78.59       80.89      3.38 o
   3   7   4      118.23      114.44      4.37 o
   4   7   4       18.58       19.94      3.32 o
  -4   8   4       32.52       29.78      4.10 o
  -3   8   4       25.73       26.50      3.53 o
  -2   8   4       20.09       21.32      3.30 o
  -1   8   4       84.84       81.52      4.08 o
   0   8   4       53.68       55.79      4.85 o
   1   8   4       10.28        9.00      1.46 o
   2   8   4       28.99       28.56      2.28 o
   3   8   4       12.26       14.91      1.96 o
   4   8   4       16.47       15.23      3.05 o
  -4   9   4        2.35        1.72      2.37 o
  -3   9   4       28.59       26.06      3.69 o
  -2   9   4       14.01       17.27      2.03 o
  -1   9   4       42.63       43.37      4.73 o
   0   9   4       49.76       48.04      7.39 o
   1   9   4       31.04       30.66      2.30 o
   2   9   4       26.62       26.39      2.22 o
   3   9   4        4.54        1.70      2.11 o
  -3  10   4        1.18        4.20      1.65 o
  -2  10   4        0.34        0.06      1.39 o
  -1  10   4        5.80        3.79      1.54 o
   0  10   4        1.88        3.10      1.84 o
   1  10   4       10.85       15.52      3.09 o
   2  10   4       17.36       23.87      3.70 o
   3  10   4        1.06        1.88      2.08 o
  -2  11   4        2.28        1.43      1.44 o
  -1  11   4       14.22       11.34      2.01 o
   0  11   4       13.05       14.27      2.23 o
   1  11   4        2.67       -0.13      1.45 o
  -5  -7   5        4.61        3.69      2.00 o
   0  -7   5       36.04       34.89      1.72 o
  -5  -6   5        8.34        7.53      2.40 o
   0  -6   5      212.06      213.62      4.42 o
  -5  -5   5       27.57       26.13      3.32 o
  -4  -5   5       56.50       56.57      4.31 o
  -6  -4   5        4.29        3.76      1.99 o
  -5  -4   5        5.38        5.08      1.97 o
  -4  -4   5       15.65       13.63      2.48 o
   0  -4   5       82.26       71.29      3.07 o
   3  -4   5       20.73       24.41      1.55 o
  -6  -3   5        1.43        3.97      2.03 o
  -5  -3   5       86.36       79.12      3.88 o
  -4  -3   5      154.26      147.87      4.17 o
  -3  -3   5       89.89       92.17      4.64 o
   0  -3   5     1027.95     1073.13     15.47 o
   3  -3   5       89.29       82.78      2.09 o
   4  -3   5       48.23       42.72      4.05 o
   5  -3   5       31.24       36.75      4.20 o
  -6  -2   5        9.35        9.63      2.50 o
  -5  -2   5       33.59       32.71      2.29 o
  -4  -2   5       21.07       17.98      2.70 o
  -3  -2   5       29.97       32.98      1.71 o
  -2  -2   5      653.97      608.35     11.03 o
  -1  -2   5      157.87      160.33      4.84 o
   0  -2   5       60.93       69.18      1.46 o
   1  -2   5      198.29      182.36      4.69 o
   2  -2   5       23.98       22.93      2.29 o
   3  -2   5       39.23       39.16      3.31 o
   4  -2   5       34.31       34.29      3.65 o
   5  -2   5       38.55       42.98      4.47 o
  -6  -1   5       16.84       17.58      2.01 o
  -5  -1   5       91.09       96.75      3.82 o
  -4  -1   5      231.98      235.34      5.28 o
  -3  -1   5       34.95       41.71      1.86 o
  -2  -1   5       83.88       69.56      1.64 o
  -1  -1   5      942.53     1020.67     15.33 o
   0  -1   5      617.75      673.74      6.83 o
   1  -1   5     2031.61     2051.95     19.41 o
   2  -1   5      595.45      590.74     11.95 o
   3  -1   5      247.54      247.82      4.66 o
   4  -1   5       76.50       83.23      5.36 o
   5  -1   5       10.56       13.40      2.99 o
   6  -1   5        8.92        7.51      2.63 o
  -6   0   5       10.33       14.62      2.81 o
  -5   0   5       30.48       27.75      2.21 o
  -4   0   5        0.43       -0.69      1.12 o
  -3   0   5        0.67        6.44      1.86 o
  -2   0   5      603.09      655.81      6.13 o
  -1   0   5       41.72       40.87      0.96 o
   0   0   5      526.90      460.16      4.14 o
   1   0   5      252.58      272.04      6.14 o
   2   0   5      403.14      403.85      7.00 o
   3   0   5       19.02       23.08      2.59 o
   4   0   5        1.40       -2.16      2.16 o
   5   0   5        2.60        4.25      2.30 o
   6   0   5        1.61        3.06      2.41 o
  -6   1   5       16.44       12.70      2.72 o
  -5   1   5       91.17       91.14      5.25 o
  -4   1   5      236.03      232.81      7.98 o
  -3   1   5       38.79       41.59      1.89 o
  -2   1   5       75.89       55.75      1.93 o
  -1   1   5      927.31      988.24      8.09 o
   0   1   5      643.60      699.62      7.19 o
   1   1   5     2010.88     2014.10     26.84 o
   2   1   5      603.50      606.23     12.07 o
   3   1   5      248.11      250.33      8.09 o
   4   1   5       72.67       76.34      5.09 o
   5   1   5       11.14       17.96      2.96 o
   6   1   5        8.70       10.86      2.83 o
  -6   2   5        9.26        9.86      2.54 o
  -5   2   5       34.41       32.97      3.44 o
  -4   2   5       20.27       13.85      2.17 o
  -3   2   5       30.10       37.48      2.56 o
  -2   2   5      652.52      595.49      5.98 o
  -1   2   5      157.54      146.13      2.18 o
   0   2   5       60.62       71.07      2.29 o
   1   2   5      199.05      178.88      5.06 o
   2   2   5       23.80       20.67      2.28 o
   3   2   5       39.56       43.01      3.49 o
   4   2   5       33.64       37.06      3.68 o
   5   2   5       38.02       38.83      4.16 o
  -6   3   5        1.39        1.15      1.99 o
  -5   3   5       87.79       81.63      5.36 o
  -4   3   5      154.22      146.61      6.41 o
  -3   3   5       92.46       86.76      3.51 o
  -2   3   5      170.54      157.76      3.19 o
  -1   3   5      895.39      879.72     11.62 o
   0   3   5     1013.31     1036.20     14.97 o
   1   3   5      336.07      375.90      8.31 o
   2   3   5      616.44      618.15     12.81 o
   3   3   5       91.51       91.87      5.04 o
   4   3   5       49.58       51.64      4.45 o
   5   3   5       32.82       39.19      4.27 o
  -6   4   5        4.12        9.60      2.75 o
  -5   4   5        5.06        6.20      2.26 o
  -4   4   5       15.61       14.33      2.60 o
  -3   4   5       10.17       18.18      2.46 o
  -2   4   5       29.49       29.11      2.76 o
  -1   4   5       68.44       55.50      2.49 o
   0   4   5       82.34       69.73      4.95 o
   1   4   5       33.45       33.77      1.85 o
   2   4   5      113.79      115.05      5.23 o
   3   4   5       20.33       26.61      3.19 o
   4   4   5       59.14       61.53      4.97 o
   5   4   5       12.23        5.66      2.17 o
  -5   5   5       27.64       27.41      3.57 o
  -4   5   5       58.90       58.16      4.61 o
  -3   5   5       90.71       89.89      5.03 o
  -2   5   5      122.03      111.12      7.42 o
  -1   5   5      248.78      259.05      5.01 o
   0   5   5       33.49       32.93      1.78 o
   1   5   5       55.70       52.68      2.38 o
   2   5   5       59.31       64.00      4.14 o
   3   5   5      193.14      193.05      7.90 o
   4   5   5       34.95       37.15      4.15 o
   5   5   5       34.08       33.21      4.30 o
  -5   6   5        8.00        7.16      2.36 o
  -4   6   5       54.59       62.70      5.00 o
  -3   6   5       19.47       21.36      3.00 o
  -2   6   5        6.79        5.91      1.81 o
  -1   6   5       21.23       19.37      1.62 o
   0   6   5      212.86      223.15      4.95 o
   1   6   5       11.26       11.83      2.57 o
   2   6   5       10.99       14.57      1.78 o
   3   6   5        0.75        3.15      2.18 o
   4   6   5       23.42       27.63      3.81 o
   5   6   5        6.89        6.88      2.78 o
  -5   7   5        4.95        7.21      2.67 o
  -4   7   5       18.08       16.01      3.11 o
  -3   7   5       22.51       23.73      3.26 o
  -2   7   5      149.51      151.75      7.13 o
  -1   7   5      224.88      220.61      5.51 o
   0   7   5       33.35       36.19      2.22 o
   1   7   5       66.07       63.18      2.88 o
   2   7   5       25.85       26.09      2.16 o
   3   7   5       22.76       28.78      2.46 o
   4   7   5       32.21       26.98      3.88 o
  -4   8   5       10.19        7.42      2.68 o
  -3   8   5        2.67        4.06      2.33 o
  -2   8   5        6.38        4.87      1.35 o
  -1   8   5        2.08        2.98      1.31 o
   0   8   5       56.66       60.89      4.64 o
   1   8   5       36.26       41.92      2.55 o
   2   8   5        4.34        1.47      1.21 o
   3   8   5       10.54       11.58      1.76 o
   4   8   5       18.60       22.88      3.28 o
  -4   9   5        0.69        2.15      2.29 o
  -3   9   5       19.88       27.50      4.14 o
  -2   9   5       32.83       31.33      3.64 o
  -1   9   5       34.11       41.35      3.31 o
   0   9   5       58.77       61.04      5.62 o
   1   9   5       31.28       28.07      2.26 o
   2   9   5       20.40       19.77      2.13 o
   3   9   5        1.46        3.75      2.49 o
  -3  10   5        6.90        9.16      2.77 o
  -2  10   5        0.60        1.90      3.47 o
  -1  10   5        0.28       -0.72      1.45 o
   0  10   5        0.31       -1.25      1.25 o
   1  10   5        6.20        6.68      2.44 o
   2  10   5       16.08       13.48      2.93 o
  -2  11   5        7.07        9.52      1.96 o
  -1  11   5        5.59        5.82      1.74 o
   0  11   5       49.15       53.59      4.84 o
   1  11   5        2.53        2.92      1.68 o
  -5  -7   6       21.21       22.81      3.57 o
   0  -7   6      133.72      138.29      3.37 o
  -5  -6   6        1.20        1.07      1.99 o
  -4  -6   6       24.39       26.89      3.39 o
   0  -6   6       80.88       77.03      2.31 o
  -5  -5   6       25.11       22.68      3.19 o
  -4  -5   6       27.50       24.76      3.18 o
  -5  -4   6        9.57       10.70      2.41 o
  -4  -4   6       13.84       16.24      2.64 o
   0  -4   6        1.36        2.21      0.91 o
   3  -4   6        0.03        0.42      0.46 o
  -6  -3   6        9.47       12.70      2.76 o
  -5  -3   6       57.30       56.50      2.92 o
  -4  -3   6       84.43       86.10      5.03 o
  -3  -3   6      188.05      180.31      6.73 o
   0  -3   6     1280.03     1320.99     15.85 o
   3  -3   6       27.09       30.04      3.29 o
   4  -3   6       50.47       47.79      4.40 o
   5  -3   6        4.79        5.59      2.39 o
  -6  -2   6        1.99        1.60      1.82 o
  -5  -2   6       23.08       19.77      1.89 o
  -4  -2   6      156.43      151.47      4.09 o
  -3  -2   6       55.78       59.04      2.14 o
  -2  -2   6      132.65      156.79      3.60 o
   0  -2   6       31.39       35.05      1.88 o
   1  -2   6      318.23      334.93      4.26 o
   2  -2   6       43.91       46.88      3.21 o
   3  -2   6       37.39       33.37      3.26 o
   4  -2   6       43.06       46.17      4.26 o
   5  -2   6       26.80       37.56      4.41 o
  -6  -1   6       14.01       16.65      3.08 o
  -5  -1   6      103.57       97.89      5.66 o
  -4  -1   6      146.99      152.68      4.12 o
  -3  -1   6      308.62      313.91      5.31 o
  -2  -1   6      236.12      275.69      3.29 o
  -1  -1   6      151.99      133.61      4.22 o
   0  -1   6     1333.18     1467.17     15.18 o
   1  -1   6     1018.55     1010.67     11.15 o
   2  -1   6      553.51      525.39     11.40 o
   3  -1   6       52.49       50.98      1.98 o
   4  -1   6       31.37       31.98      3.52 o
   5  -1   6       16.33       17.19      3.15 o
  -6   0   6       23.67       23.31      3.21 o
  -5   0   6       46.64       53.86      2.94 o
  -4   0   6        2.23        0.08      0.93 o
  -3   0   6        4.75        4.83      0.89 o
  -2   0   6     1939.17     1893.20     14.36 o
  -1   0   6      166.78      142.19      3.06 o
   0   0   6      615.70      472.95      3.94 o
   1   0   6      114.55      145.04      3.13 o
   2   0   6       14.10       13.98      0.97 o
   3   0   6        0.70       -0.19      0.43 o
   4   0   6        5.42        3.21      1.54 o
   5   0   6       34.08       40.36      4.43 o
  -6   1   6       14.40       13.55      2.64 o
  -5   1   6      101.19      100.32      5.75 o
  -4   1   6      145.31      150.88      4.35 o
  -3   1   6      306.30      324.08      8.10 o
  -2   1   6      249.61      286.90      3.85 o
  -1   1   6      139.71      128.00      3.01 o
   0   1   6     1359.66     1500.00     11.33 o
   1   1   6     1039.10     1051.35     16.02 o
   2   1   6      552.32      540.45     11.45 o
   3   1   6       54.93       53.29      3.77 o
   4   1   6       29.51       27.98      3.44 o
   5   1   6       15.43       14.97      3.03 o
  -6   2   6        1.93        4.95      2.24 o
  -5   2   6       23.15       19.90      2.85 o
  -4   2   6      157.20      151.85      6.14 o
  -3   2   6       56.10       59.55      1.83 o
  -2   2   6      132.39      147.82      2.67 o
  -1   2   6      842.87      862.69      7.53 o
   0   2   6       30.77       32.93      1.64 o
   1   2   6      320.14      349.23      7.67 o
   2   2   6       45.57       49.91      3.21 o
   3   2   6       37.74       41.45      3.46 o
   4   2   6       42.76       44.53      4.10 o
   5   2   6       26.67       30.69      3.92 o
  -6   3   6        9.94        7.91      2.52 o
  -5   3   6       58.69       63.26      4.66 o
  -4   3   6       84.93       88.73      4.96 o
  -3   3   6      185.08      173.41      3.81 o
  -2   3   6      747.11      729.84      8.34 o
  -1   3   6       31.78       28.63      1.18 o
   0   3   6     1262.83     1287.92     17.97 o
   1   3   6      529.80      548.22     10.64 o
   2   3   6       21.87       19.08      2.22 o
   3   3   6       24.78       21.94      2.90 o
   4   3   6       48.01       51.23      4.56 o
   5   3   6        5.05        2.44      2.20 o
  -5   4   6        9.63        9.37      2.34 o
  -4   4   6       13.98       16.03      2.53 o
  -3   4   6       15.77       11.90      1.18 o
  -2   4   6       27.06       27.54      1.43 o
  -1   4   6      207.09      228.37      6.29 o
   0   4   6        1.23        2.28      0.84 o
   1   4   6      212.20      229.48      4.83 o
   2   4   6      107.11      111.25      5.22 o
   3   4   6        0.05       -1.32      1.74 o
   4   4   6        3.08        1.13      2.02 o
   5   4   6       10.50       11.39      2.70 o
  -5   5   6       25.36       25.85      3.47 o
  -4   5   6       26.23       22.10      3.13 o
  -3   5   6       61.65       58.44      4.13 o
  -2   5   6      104.30      103.66      3.06 o
  -1   5   6      257.21      257.31      8.11 o
   0   5   6      264.73      270.37      6.57 o
   1   5   6      241.89      234.43      5.17 o
   2   5   6      183.09      185.76      7.13 o
   3   5   6       32.97       34.16      3.71 o
   4   5   6        9.29        6.62      2.37 o
   5   5   6       30.57       29.48      4.21 o
  -5   6   6        1.11        2.99      1.90 o
  -4   6   6       24.72       27.18      3.45 o
  -3   6   6       49.86       54.31      4.29 o
  -2   6   6       27.87       30.36      3.16 o
  -1   6   6      147.73      159.17      4.19 o
   0   6   6       81.91       80.36      2.97 o
   1   6   6      175.23      175.50      4.67 o
   2   6   6       35.30       39.53      2.54 o
   3   6   6       21.58       20.64      3.00 o
   4   6   6       13.54        9.32      2.80 o
   5   6   6        5.90       11.20      3.28 o
  -5   7   6       22.12       23.42      3.66 o
  -4   7   6       19.82       14.66      3.02 o
  -3   7   6       45.84       49.68      4.46 o
  -2   7   6       64.22       65.30      3.42 o
  -1   7   6      172.64      182.96      4.94 o
   0   7   6      130.54      147.58      4.33 o
   1   7   6        0.42       -0.22      1.15 o
   2   7   6       44.74       43.16      2.68 o
   3   7   6        5.58        7.55      1.71 o
   4   7   6       20.20       24.71      3.61 o
  -4   8   6        5.82        5.58      2.34 o
  -3   8   6        2.13       -1.44      2.01 o
  -2   8   6        7.49        7.42      1.57 o
  -1   8   6       45.07       44.89      2.72 o
   0   8   6       14.52       16.23      2.51 o
   1   8   6       14.18       12.87      1.57 o
   2   8   6        6.31        5.34      1.35 o
   3   8   6        6.50       11.14      1.92 o
   4   8   6        5.84        7.01      2.67 o
  -3   9   6        8.26       11.78      2.88 o
  -2   9   6       66.31       65.23      3.49 o
  -1   9   6       26.10       28.24      2.39 o
   0   9   6        6.40        5.37      1.56 o
   1   9   6       11.62       12.12      1.83 o
   2   9   6       13.98       14.62      1.92 o
   3   9   6       13.21       12.74      1.94 o
  -3  10   6        2.52        0.45      2.15 o
  -2  10   6        2.87        1.99      1.29 o
  -1  10   6        2.42        3.28      1.38 o
   0  10   6        0.31       -0.22      1.33 o
   1  10   6        3.23        1.62      1.85 o
   2  10   6        3.77        7.27      2.59 o
  -1  11   6        3.05        4.51      1.65 o
   0  11   6        3.49        4.67      1.57 o
   1  11   6       13.14       14.64      2.26 o
  -5  -6   7        2.61        3.94      2.23 o
  -4  -6   7        7.04       11.91      2.64 o
  -5  -5   7        8.67        9.95      2.53 o
  -4  -5   7      114.84      104.74      6.01 o
  -5  -4   7        7.85        7.39      2.29 o
  -4  -4   7       47.37       39.15      3.67 o
   0  -4   7      187.80      202.15      5.42 o
  -6  -3   7        8.28        8.90      2.56 o
  -5  -3   7        7.11        6.48      2.05 o
  -4  -3   7       92.23      101.01      5.70 o
  -3  -3   7      152.07      159.08      6.49 o
   0  -3   7      118.79      117.00      2.64 o
   1  -3   7      573.36      601.88      9.31 o
   3  -3   7       31.04       30.63      3.39 o
   4  -3   7       35.51       35.81      3.83 o
   5  -3   7        0.63        3.43      2.05 o
  -6  -2   7        0.86        1.61      2.12 o
  -5  -2   7       26.38       25.61      2.02 o
  -4  -2   7       51.17       45.77      2.24 o
  -3  -2   7       40.24       33.23      1.55 o
  -2  -2   7       50.59       39.00      2.89 o
   0  -2   7      518.96      535.34      6.29 o
   1  -2   7      266.64      284.44      4.74 o
   2  -2   7      284.42      307.43      8.57 o
   3  -2   7       77.69       86.03      5.06 o
   4  -2   7      154.69      151.53      7.38 o
   5  -2   7       49.76       51.99      5.02 o
  -6  -1   7       11.19       13.75      2.88 o
  -5  -1   7       16.49       15.97      1.76 o
  -4  -1   7       22.90       20.02      1.62 o
  -3  -1   7      477.17      465.45      6.94 o
  -2  -1   7     1154.47     1180.32     30.68 o
  -1  -1   7      439.41      418.39      5.73 o
   0  -1   7     1242.47     1238.60     11.94 o
   1  -1   7      827.62      798.93     13.72 o
   2  -1   7      101.70       95.96      4.52 o
   3  -1   7       54.19       51.18      1.94 o
   4  -1   7       38.80       32.84      3.55 o
   5  -1   7       21.02       21.53      3.67 o
  -6   0   7        1.53        4.60      2.05 o
  -5   0   7       54.04       62.38      7.07 o
  -4   0   7       34.15       39.62      2.23 o
  -3   0   7        0.08        1.56      1.18 o
  -2   0   7      897.88      852.13      7.40 o
  -1   0   7     1099.82     1005.44      7.37 o
   0   0   7      850.00      757.68      5.83 o
   1   0   7       61.39       51.93      2.76 o
   2   0   7       91.04       78.19      4.02 o
   3   0   7       55.48       47.51      1.51 o
   4   0   7       34.94       35.81      3.82 o
   5   0   7       10.37       12.88      2.68 o
  -5   1   7       14.95       17.37      2.92 o
  -4   1   7       20.80       23.14      3.65 o
  -3   1   7      469.72      455.86      6.14 o
  -2   1   7     1147.81     1174.50      9.02 o
  -1   1   7      444.81      415.75      4.77 o
   0   1   7     1242.11     1262.17      9.99 o
   1   1   7      843.47      798.94     15.57 o
   2   1   7      107.19      112.26      4.87 o
   3   1   7       56.45       53.52      4.03 o
   4   1   7       40.52       37.37      3.90 o
   5   1   7       20.43       15.79      3.08 o
  -6   2   7        0.88        0.82      1.72 o
  -5   2   7       26.33       29.29      3.11 o
  -4   2   7       51.19       50.05      3.54 o
  -3   2   7       41.16       32.33      1.34 o
  -2   2   7       52.02       41.93      0.94 o
  -1   2   7       29.34       50.94      1.65 o
   0   2   7      520.03      529.26      8.60 o
   1   2   7      258.80      278.52      6.81 o
   2   2   7      279.63      314.67      8.61 o
   3   2   7       78.62       79.62      4.77 o
   4   2   7      157.06      153.68      7.47 o
   5   2   7       50.39       46.12      4.62 o
  -6   3   7        8.15        7.67      2.20 o
  -5   3   7        6.24        6.97      2.05 o
  -4   3   7       95.42      101.42      5.24 o
  -3   3   7      154.87      151.06      4.40 o
  -2   3   7      186.20      184.31      4.06 o
  -1   3   7      710.12      768.08     10.54 o
   0   3   7      110.99      112.79      3.51 o
   1   3   7      562.76      596.00     11.46 o
   2   3   7       86.29       91.89      4.65 o
   3   3   7       32.47       32.74      3.26 o
   4   3   7       34.68       37.00      3.94 o
   5   3   7        0.50       -1.83      2.14 o
  -5   4   7        7.88        7.28      2.15 o
  -4   4   7       47.44       41.03      3.69 o
  -3   4   7      140.29      139.56      3.56 o
  -2   4   7        6.58        6.77      0.50 o
  -1   4   7      142.51      136.24      3.06 o
   0   4   7      188.31      208.34      5.49 o
   1   4   7       85.74       98.28      3.16 o
   2   4   7      100.27       89.01      4.67 o
   3   4   7       38.78       45.13      4.01 o
   4   4   7       86.89       89.93      5.97 o
   5   4   7        5.25        1.01      2.18 o
  -5   5   7        8.42        9.89      2.62 o
  -4   5   7      111.80      101.58      5.89 o
  -3   5   7       48.90       42.41      3.61 o
  -2   5   7       65.71       71.69      1.93 o
  -1   5   7      146.62      150.60      5.73 o
   0   5   7      470.41      468.94      7.36 o
   1   5   7      212.09      227.45      6.20 o
   2   5   7       68.15       66.87      4.35 o
   3   5   7       59.04       66.00      4.80 o
   4   5   7        9.29        9.69      2.48 o
   5   5   7        2.99        4.92      2.55 o
  -5   6   7        2.60        3.85      2.03 o
  -4   6   7        6.94        6.48      2.26 o
  -3   6   7        1.77        3.30      1.92 o
  -2   6   7        5.74        5.13      1.09 o
  -1   6   7        0.57        2.09      1.01 o
   0   6   7       42.29       38.59      2.19 o
   1   6   7       40.14       38.29      3.22 o
   2   6   7       96.28       86.98      3.82 o
   3   6   7        5.17        5.85      2.26 o
   4   6   7       15.76       10.66      2.68 o
  -4   7   7       25.27       24.27      3.47 o
  -3   7   7       11.92       12.41      2.68 o
  -2   7   7       44.27       40.76      2.35 o
  -1   7   7       95.49       97.60      3.55 o
   0   7   7      226.65      232.32      5.55 o
   1   7   7       57.55       59.43      2.96 o
   2   7   7       36.41       33.95      2.51 o
   3   7   7       10.33       13.72      1.91 o
   4   7   7        8.57       10.37      2.76 o
  -4   8   7        0.22        0.87      1.72 o
  -3   8   7        2.31        1.57      1.82 o
  -2   8   7        0.20        1.65      1.14 o
  -1   8   7       32.66       35.50      2.47 o
   0   8   7       98.76       91.04      5.08 o
   1   8   7       70.56       61.91      3.16 o
   2   8   7       11.58       10.56      1.68 o
   3   8   7       10.76        9.27      1.74 o
   4   8   7        4.28        4.72      1.57 o
  -3   9   7       12.09        9.78      2.58 o
  -2   9   7        4.75        6.04      1.60 o
  -1   9   7       39.56       40.67      3.23 o
   0   9   7       13.17       10.30      1.77 o
   1   9   7       26.83       28.53      2.40 o
   2   9   7        0.88        1.95      1.32 o
   3   9   7        9.06        9.08      1.80 o
  -3  10   7        1.54       -2.57      2.57 o
  -2  10   7        6.20        7.97      2.78 o
  -1  10   7        7.04        6.21      1.54 o
   0  10   7        5.80        6.41      1.68 o
   1  10   7        5.39        5.58      1.47 o
   2  10   7       10.73       11.40      1.82 o
  -1  11   7        9.55       14.39      4.12 o
   0  11   7       11.85       11.94      2.13 o
   1  11   7        1.82        4.24      1.82 o
  -5  -6   8        2.62        2.29      2.14 o
  -4  -6   8       40.76       39.54      4.01 o
  -5  -5   8        5.09        6.84      2.49 o
  -4  -5   8       43.10       41.03      4.08 o
  -5  -4   8        9.60        8.88      2.63 o
  -4  -4   8        7.64        4.32      1.93 o
   0  -4   8      309.71      294.49      6.84 o
   1  -4   8       82.93       85.02      3.06 o
   2  -4   8      140.23      119.77      2.88 o
  -6  -3   8        8.44        6.48      2.54 o
  -5  -3   8       36.94       33.24      3.77 o
  -4  -3   8       15.46       19.11      2.95 o
  -3  -3   8      157.36      168.40      6.87 o
   0  -3   8       52.51       55.55      1.82 o
   1  -3   8      126.52      113.11      3.10 o
   3  -3   8       31.52       30.76      3.41 o
   4  -3   8       35.26       44.70      4.46 o
   5  -3   8        5.13        9.23      2.80 o
  -6  -2   8        3.32        4.86      2.32 o
  -5  -2   8       42.29       39.42      3.95 o
  -4  -2   8      143.05      139.24      3.77 o
  -3  -2   8       34.14       36.10      3.18 o
  -2  -2   8       48.89       50.85      3.47 o
  -1  -2   8       43.11       55.84      2.25 o
   0  -2   8      355.61      370.64      5.04 o
   1  -2   8       10.96       14.25      0.97 o
   2  -2   8       16.41       15.44      2.25 o
   3  -2   8       99.36      107.20      5.67 o
   4  -2   8       17.70       19.22      3.20 o
   5  -2   8       30.05       30.20      4.04 o
  -6  -1   8        6.98        7.40      2.58 o
  -5  -1   8       25.19       23.41      1.94 o
  -4  -1   8       45.59       45.74      4.53 o
  -3  -1   8       32.35       31.11      1.51 o
  -2  -1   8      341.80      334.79      8.68 o
  -1  -1   8      642.80      613.79      7.76 o
   0  -1   8      222.48      253.01      5.19 o
   1  -1   8       93.52      104.96      4.30 o
   2  -1   8       94.59       94.74      4.62 o
   3  -1   8      224.25      207.38      4.04 o
   4  -1   8       49.06       36.91      3.90 o
   5  -1   8       18.04       17.09      3.33 o
  -6   0   8       19.84       22.01      3.39 o
  -5   0   8        0.15        1.14      1.73 o
  -4   0   8      130.22      135.25      3.92 o
  -3   0   8       18.65       16.89      1.88 o
  -2   0   8       24.04       38.11      2.43 o
  -1   0   8      502.21      565.17      4.88 o
   0   0   8     1491.20     1456.55     10.11 o
   1   0   8        0.39        2.76      1.28 o
   2   0   8       74.55       72.01      4.06 o
   3   0   8      267.26      208.85     35.09 o
   4   0   8      161.46      160.65      7.70 o
   5   0   8        1.25        0.14      2.00 o
  -5   1   8       26.18       25.16      2.19 o
  -4   1   8       43.96       45.94      2.45 o
  -3   1   8       36.16       34.25      1.98 o
  -2   1   8      339.24      323.45      4.64 o
  -1   1   8      647.73      597.33      7.12 o
   0   1   8      213.04      240.01      4.05 o
   1   1   8       88.56       97.01      2.03 o
   2   1   8       93.93       85.50      4.32 o
   3   1   8      223.10      215.68      8.02 o
   4   1   8       50.21       51.26      4.32 o
   5   1   8       18.30       21.04      3.46 o
  -5   2   8       42.16       45.23      3.84 o
  -4   2   8      143.24      138.30      4.32 o
  -3   2   8       32.47       34.08      1.29 o
  -2   2   8       52.07       56.64      2.21 o
  -1   2   8       40.99       53.93      2.95 o
   0   2   8      360.78      370.76      5.00 o
   1   2   8       13.19       15.55      1.79 o
   2   2   8       15.29       14.91      2.16 o
   3   2   8       96.45      110.98      5.75 o
   4   2   8       16.57       14.79      2.73 o
   5   2   8       30.65       33.98      4.28 o
  -6   3   8        8.05        9.24      2.41 o
  -5   3   8       35.26       41.14      3.72 o
  -4   3   8       14.84       18.20      2.45 o
  -3   3   8      162.49      170.30      3.39 o
  -2   3   8      138.71      128.50      4.52 o
  -1   3   8      162.85      188.68      3.55 o
   0   3   8       54.28       61.01      2.55 o
   1   3   8      125.04      113.21      4.44 o
   2   3   8      183.77      205.85      7.08 o
   3   3   8       32.37       33.56      3.43 o
   4   3   8       35.50       31.29      3.86 o
   5   3   8        5.06        6.90      2.55 o
  -5   4   8        9.69       10.67      2.44 o
  -4   4   8        7.42        8.89      2.25 o
  -3   4   8        1.62        1.69      1.42 o
  -2   4   8      169.99      170.80      3.17 o
  -1   4   8       73.69       76.92      2.58 o
   0   4   8      311.63      307.55      6.96 o
   1   4   8       84.58       91.73      3.16 o
   2   4   8      140.82      135.33      5.91 o
   3   4   8       47.77       51.66      4.27 o
   4   4   8       52.40       53.04      4.70 o
   5   4   8        9.10        4.74      2.38 o
  -5   5   8        4.79        6.86      2.32 o
  -4   5   8       44.43       46.81      4.12 o
  -3   5   8       72.36       74.20      4.76 o
  -2   5   8      118.56      107.88      2.93 o
  -1   5   8       77.46       73.36      2.54 o
   0   5   8      321.28      303.54      5.77 o
   1   5   8       60.34       60.62      2.75 o
   2   5   8       24.96       26.05      2.18 o
   3   5   8       60.09       58.06      4.51 o
   4   5   8       26.95       26.64      3.68 o
   5   5   8       18.44       17.59      3.31 o
  -5   6   8        2.74        2.72      2.27 o
  -4   6   8       40.81       36.72      3.89 o
  -3   6   8       33.70       30.70      3.42 o
  -2   6   8      144.23      149.34      3.93 o
  -1   6   8       51.67       52.41      2.40 o
   0   6   8      119.51      118.53      6.41 o
   1   6   8       22.28       23.15      1.94 o
   2   6   8       18.70       16.13      4.65 o
   3   6   8       13.92       15.91      2.93 o
   4   6   8        2.71       -0.72      1.74 o
  -4   7   8       29.86       33.20      4.04 o
  -3   7   8        6.62        5.44      2.18 o
  -2   7   8       37.30       37.09      2.77 o
  -1   7   8       48.84       48.76      6.19 o
   0   7   8       27.45       26.85      3.05 o
   1   7   8      108.40       94.42      3.75 o
   2   7   8        2.58        2.67      1.70 o
   3   7   8       23.79       19.46      2.29 o
   4   7   8        4.27        5.79      2.80 o
  -4   8   8        4.31        4.81      2.25 o
  -3   8   8        3.92       -0.76      1.89 o
  -2   8   8       35.04       34.10      5.58 o
  -1   8   8       67.15       75.48      3.67 o
   0   8   8       24.68       21.83      1.96 o
   1   8   8       51.68       52.48      2.98 o
   2   8   8       28.13       31.09      2.53 o
   3   8   8       20.20       17.86      6.24 o
  -3   9   8        8.15        8.90      2.72 o
  -2   9   8       23.86       24.15      3.72 o
  -1   9   8        4.32        4.60      1.46 o
   0   9   8       42.08       42.64      4.86 o
   1   9   8       31.85       29.04      2.50 o
   2   9   8       10.72       12.81      1.93 o
   3   9   8        1.40        2.27      1.35 o
  -2  10   8       18.74       18.99      3.77 o
  -1  10   8        3.94        2.78      1.29 o
   0  10   8        6.08        6.98      1.66 o
   1  10   8        3.08        4.68      2.02 o
   2  10   8       15.48       15.83      2.18 o
   0  11   8       12.46       11.63      2.01 o
  -5  -6   9       14.60       14.78      3.17 o
  -4  -6   9       27.88       26.87      3.63 o
  -5  -5   9        4.99        6.10      2.36 o
  -4  -5   9       31.97       31.72      3.84 o
  -5  -4   9       30.31       30.53      3.80 o
  -4  -4   9       75.03       65.50      4.90 o
  -3  -4   9       52.09       61.28      4.51 o
   0  -4   9       75.84       70.93      3.19 o
   1  -4   9      133.60      128.53      3.90 o
   2  -4   9       80.36       67.76      1.89 o
  -5  -3   9       34.20       40.55      4.18 o
  -4  -3   9      136.84      150.36      7.20 o
  -3  -3   9       37.53       40.53      3.63 o
   0  -3   9       35.22       35.81      2.04 o
   1  -3   9       81.93       76.30      2.60 o
   3  -3   9       14.77       17.80      2.91 o
   4  -3   9        3.14        4.85      2.41 o
   5  -3   9        0.60        0.31      2.19 o
  -6  -2   9        7.74       10.53      2.84 o
  -5  -2   9        0.06       -0.19      1.91 o
  -4  -2   9      121.28      116.08      3.30 o
  -3  -2   9      134.12      120.54      5.85 o
  -2  -2   9       70.84       66.17      4.02 o
  -1  -2   9      543.70      524.00      9.14 o
   0  -2   9      612.16      613.04      7.33 o
   2  -2   9       23.00       21.79      2.57 o
   3  -2   9       53.33       61.80      4.63 o
   4  -2   9       50.34       54.67      4.79 o
   5  -2   9        6.39        8.35      2.61 o
  -6  -1   9       25.77       29.02      3.95 o
  -5  -1   9      102.81       77.99      5.50 o
  -4  -1   9       71.68       68.84      2.63 o
  -3  -1   9       73.16       70.47      1.76 o
  -2  -1   9       34.20       45.09      3.28 o
  -1  -1   9      570.34      551.30      7.52 o
   0  -1   9      151.74      170.64      3.31 o
   1  -1   9      185.83      167.89      5.59 o
   2  -1   9       87.44       97.37      4.93 o
   3  -1   9       26.06       26.88      3.25 o
   4  -1   9       53.13       45.32      4.34 o
   5  -1   9        9.07       14.18      3.19 o
  -6   0   9       14.75       16.18      3.19 o
  -5   0   9       20.00       18.46      3.12 o
  -4   0   9       51.97       56.51      2.53 o
  -3   0   9        6.18        6.74      0.68 o
  -2   0   9      227.24      247.89      4.66 o
  -1   0   9       55.00       53.45      1.43 o
   0   0   9      235.49      261.69      3.60 o
   1   0   9      552.99      596.08     10.02 o
   2   0   9       22.95       28.62      2.78 o
   3   0   9       38.09       42.11      3.78 o
   4   0   9       24.69       38.05      4.19 o
   5   0   9       35.23       37.74      4.46 o
  -5   1   9      105.17       92.90      3.83 o
  -4   1   9       71.22       68.18      2.92 o
  -3   1   9       73.52       70.83      1.77 o
  -2   1   9       34.27       42.82      3.23 o
  -1   1   9      576.43      570.47     13.01 o
   0   1   9      152.13      177.66      2.69 o
   1   1   9      185.62      167.52      2.99 o
   2   1   9       87.43       88.17      4.47 o
   3   1   9       25.76       31.12      3.29 o
   4   1   9       52.86       48.04      4.37 o
   5   1   9        9.04        6.24      2.38 o
  -5   2   9        0.13       -0.79      1.54 o
  -4   2   9      123.23      121.59      4.11 o
  -3   2   9      131.73      118.18      2.23 o
  -2   2   9       66.60       61.74      2.05 o
  -1   2   9      545.85      560.39     11.24 o
   0   2   9      610.06      599.10      7.18 o
   1   2   9      716.09      750.36     13.42 o
   2   2   9       22.36       21.32      2.51 o
   3   2   9       55.75       63.61      4.55 o
   4   2   9       47.81       45.77      4.47 o
   5   2   9        6.36        7.39      2.67 o
  -5   3   9       34.89       39.48      3.64 o
  -4   3   9      133.67      146.23      6.12 o
  -3   3   9       35.23       32.72      2.30 o
  -2   3   9       59.81       69.44      2.15 o
  -1   3   9       63.07       62.23      1.74 o
   0   3   9       36.70       38.58      2.13 o
   1   3   9       84.21       79.26      3.74 o
   2   3   9       35.41       31.12      2.98 o
   3   3   9       14.55       18.65      2.88 o
   4   3   9        3.24        2.71      2.08 o
   5   3   9        0.57       -0.98      1.83 o
  -5   4   9       31.14       28.74      3.48 o
  -4   4   9       74.74       61.20      4.33 o
  -3   4   9       49.39       57.43      3.81 o
  -2   4   9       39.39       37.14      1.18 o
  -1   4   9       31.75       31.00      1.62 o
   0   4   9       80.33       84.99      3.38 o
   1   4   9      138.16      133.85      3.92 o
   2   4   9       83.38       84.90      4.80 o
   3   4   9       91.59       89.30      5.49 o
   4   4   9       19.54       16.34      3.01 o
   5   4   9       29.62       27.15      4.00 o
  -5   5   9        5.07        5.76      2.20 o
  -4   5   9       33.38       35.42      3.66 o
  -3   5   9       23.84       22.72      2.95 o
  -2   5   9       59.61       61.96      1.79 o
  -1   5   9       79.40       83.38      2.60 o
   0   5   9       11.86       10.61      1.28 o
   1   5   9       57.91       63.23      2.86 o
   2   5   9       10.39       13.08      3.55 o
   3   5   9       30.58       27.12      3.43 o
   4   5   9        6.68       12.63      3.13 o
  -5   6   9       15.15       14.79      3.17 o
  -4   6   9       27.72       28.64      3.56 o
  -3   6   9       40.85       44.90      4.04 o
  -2   6   9       84.80       91.98      5.34 o
  -1   6   9       90.57       98.86      3.20 o
   0   6   9       45.47       46.79      2.75 o
   1   6   9       37.10       35.41      2.96 o
   2   6   9        7.70        7.35      1.49 o
   3   6   9       59.48       53.35      4.65 o
   4   6   9        9.65       11.11      2.69 o
  -4   7   9       23.72       22.41      3.29 o
  -3   7   9       65.81       53.33      4.69 o
  -2   7   9        7.40        8.97      1.27 o
  -1   7   9      120.27      112.80      3.78 o
   0   7   9       46.29       42.61      2.49 o
   1   7   9       67.39       57.68      3.01 o
   2   7   9        5.94        3.73      1.32 o
   3   7   9        7.39        6.14      1.61 o
   4   7   9        5.21        4.71      2.45 o
  -4   8   9        6.69        7.37      2.40 o
  -3   8   9        9.47        8.87      2.43 o
  -2   8   9       42.12       34.73      3.94 o
  -1   8   9       38.00       42.33      2.58 o
   0   8   9        0.92        1.42      1.09 o
   1   8   9       20.80       23.20      4.88 o
   2   8   9       13.29       12.56      3.25 o
   3   8   9       19.94       22.35      2.60 o
  -3   9   9       13.60       11.21      2.81 o
  -2   9   9       30.31       30.52      4.15 o
  -1   9   9        2.19        3.60      1.49 o
   0   9   9       18.36       20.16      2.77 o
   1   9   9        9.47       12.02      1.85 o
   2   9   9        5.10        4.12      1.44 o
   3   9   9        0.56        0.14      1.41 o
  -2  10   9       13.55       10.02      2.95 o
  -1  10   9       25.50       25.29      3.86 o
   0  10   9       16.04       18.66      2.24 o
   1  10   9        0.54       -0.51      2.47 o
   2  10   9        5.63        6.41      1.71 o
  -5  -6  10        4.10        7.04      2.52 o
  -4  -6  10        0.43        1.09      2.20 o
  -5  -5  10       14.34       14.19      3.04 o
  -4  -5  10        9.71       14.81      2.86 o
  -5  -4  10       11.17       15.45      2.93 o
  -4  -4  10       53.41       51.52      4.43 o
  -3  -4  10       56.29       53.21      4.37 o
   1  -4  10       97.93       83.80      3.14 o
  -5  -3  10       11.88       15.96      3.04 o
  -4  -3  10       43.32       40.27      4.13 o
  -3  -3  10      116.18      124.77      6.24 o
  -1  -3  10       34.14       39.50      1.96 o
   0  -3  10       77.35       84.04      3.22 o
   1  -3  10       97.19       95.52      3.00 o
   4  -3  10        2.21        5.10      2.54 o
   5  -3  10       10.95       11.46      2.98 o
  -5  -2  10        2.48        1.12      1.93 o
  -4  -2  10       25.06       33.40      3.65 o
  -3  -2  10      227.00      223.94      8.22 o
  -2  -2  10      346.75      325.91      9.30 o
  -1  -2  10      333.76      333.83      7.14 o
   0  -2  10      450.78      411.41      6.24 o
   2  -2  10      207.09      203.35      7.47 o
   3  -2  10       58.44       57.51      4.41 o
   4  -2  10       13.19       16.40      3.12 o
   5  -2  10        1.49       -1.85      2.01 o
  -6  -1  10        3.43        5.68      2.48 o
  -5  -1  10       50.64       48.48      4.66 o
  -4  -1  10       28.52       33.23      1.82 o
  -3  -1  10      306.71      313.31     12.44 o
  -2  -1  10       48.15       45.07      3.41 o
  -1  -1  10      303.64      288.30      3.38 o
   0  -1  10      300.83      290.89      4.75 o
   1  -1  10       77.91       76.62      3.97 o
   2  -1  10      116.20      115.41      5.43 o
   3  -1  10      246.01      240.69      8.93 o
   4  -1  10       17.84       17.14      3.03 o
   5  -1  10        9.26        9.40      2.54 o
  -6   0  10        0.44        0.69      1.95 o
  -5   0  10       37.60       35.16      4.02 o
  -4   0  10       29.93       35.92      2.01 o
  -3   0  10      152.53      166.66      3.60 o
  -2   0  10      169.58      170.19      3.06 o
  -1   0  10      351.20      416.34      4.76 o
   0   0  10      123.85      124.49      4.05 o
   1   0  10      163.89      190.60      3.63 o
   2   0  10      281.31      254.47     14.16 o
   3   0  10       45.09       44.80      4.06 o
   4   0  10        5.15        0.42      1.62 o
   5   0  10       34.28       41.94      4.63 o
  -5   1  10       50.69       47.88      4.67 o
  -4   1  10       29.52       29.58      1.99 o
  -3   1  10      308.89      312.47      5.73 o
  -2   1  10       47.96       49.03      1.93 o
  -1   1  10      306.41      311.61      7.93 o
   0   1  10      300.27      298.08      4.87 o
   1   1  10       77.97       77.86      2.07 o
   2   1  10      116.35      125.02      5.50 o
   3   1  10      245.78      247.92      8.92 o
   4   1  10       18.23       17.27      3.09 o
   5   1  10        9.43        9.79      3.03 o
  -5   2  10        2.15        0.61      1.32 o
  -4   2  10       24.18       22.79      1.89 o
  -3   2  10      232.74      246.88      7.02 o
  -2   2  10      346.36      318.25      6.36 o
  -1   2  10      338.39      348.01      8.60 o
   0   2  10      441.08      401.11      5.59 o
   1   2  10      956.65      998.17     16.79 o
   2   2  10      200.36      189.90      6.86 o
   3   2  10       58.92       55.12      4.32 o
   4   2  10       13.51       14.40      3.07 o
   5   2  10        1.56        5.55      2.44 o
  -5   3  10       12.61       14.99      2.60 o
  -4   3  10       43.61       47.38      3.52 o
  -3   3  10      114.05      108.23      4.73 o
  -2   3  10       56.33       58.78      2.07 o
  -1   3  10       33.14       34.22      1.22 o
   0   3  10       77.13       84.21      3.14 o
   1   3  10       97.48      100.65      3.34 o
   2   3  10       13.79       14.01      2.28 o
   3   3  10       17.80       15.61      2.51 o
   4   3  10        2.06        3.96      2.26 o
   5   3  10       11.02       15.17      3.15 o
  -5   4  10       10.61       12.26      2.42 o
  -4   4  10       54.49       45.82      3.75 o
  -3   4  10       56.79       47.89      3.64 o
  -2   4  10      190.62      173.91      6.53 o
  -1   4  10       96.93       89.60      2.35 o
   0   4  10       42.85       39.74      1.95 o
   1   4  10       95.73       82.36      3.17 o
   2   4  10       63.87       62.51      4.25 o
   3   4  10        9.19        8.90      2.29 o
   4   4  10       28.36       30.16      3.92 o
   5   4  10        5.66        8.62      2.85 o
  -5   5  10       14.32       14.54      2.92 o
  -4   5  10       10.28        9.23      2.38 o
  -3   5  10       62.47       62.56      4.34 o
  -2   5  10       10.36       11.89      1.09 o
  -1   5  10        7.64        7.62      0.96 o
   0   5  10      168.62      189.69      7.24 o
   1   5  10       31.57       34.28      2.24 o
   2   5  10       13.71       15.56      2.18 o
   3   5  10       19.48       14.60      2.70 o
   4   5  10       15.48       14.68      3.02 o
  -5   6  10        3.91        3.49      2.01 o
  -4   6  10        0.51        1.01      1.73 o
  -3   6  10       33.96       41.73      4.01 o
  -2   6  10       16.22       16.41      1.32 o
  -1   6  10      177.69      182.20      6.00 o
   0   6  10       65.93       60.11      3.43 o
   1   6  10      126.21      122.57      7.40 o
   2   6  10        4.68        7.79      1.49 o
   3   6  10       48.39       48.19      3.21 o
   4   6  10        5.94        8.94      2.94 o
  -4   7  10        8.12       10.54      2.86 o
  -3   7  10      111.14       94.50      6.15 o
  -2   7  10        3.63        4.31      1.92 o
  -1   7  10       41.12       42.41      2.32 o
   0   7  10       12.93       10.00      2.46 o
   1   7  10       25.58       26.56      2.25 o
   2   7  10        8.54        7.93      3.10 o
   3   7  10        1.15        0.66      1.23 o
   4   7  10        1.71        4.79      2.76 o
  -4   8  10       12.73       11.54      3.03 o
  -3   8  10        7.12        8.73      2.63 o
  -2   8  10        9.44        5.53      2.09 o
  -1   8  10       66.17       65.66      4.19 o
   0   8  10       11.17       15.12      1.81 o
   1   8  10       32.41       33.03      2.56 o
   2   8  10        7.41        7.73      1.69 o
   3   8  10       10.40        5.60      1.71 o
  -3   9  10        2.29        0.28      1.91 o
  -2   9  10       12.43        7.51      2.56 o
  -1   9  10       12.97       10.87      2.63 o
   0   9  10        6.82        8.83      2.24 o
   1   9  10        2.16        0.63      1.38 o
   2   9  10        5.34        1.30      1.79 o
  -2  10  10        0.25        0.31      1.93 o
  -1  10  10        7.98        6.24      2.67 o
   0  10  10       15.82       18.11      2.22 o
   1  10  10       27.74       28.03      3.73 o
  -4  -7  11        7.92       13.16      3.10 o
  -4  -6  11       10.39       12.18      2.93 o
   0  -6  11       25.74       29.39      1.69 o
  -5  -5  11        8.55        3.75      2.22 o
  -4  -5  11        6.19       17.09      3.23 o
  -5  -4  11       29.04       25.43      3.81 o
  -4  -4  11       31.26       33.21      3.82 o
  -3  -4  11       66.96       60.79      4.65 o
   1  -4  11       20.28       20.62      1.61 o
  -5  -3  11        1.34       -0.90      2.09 o
  -4  -3  11       29.16       29.30      3.59 o
  -3  -3  11       12.26       14.67      2.80 o
  -1  -3  11       35.12       30.04      1.89 o
   0  -3  11       18.83       21.40      2.32 o
   1  -3  11       32.43       34.05      1.88 o
   4  -3  11       16.72       20.72      3.71 o
   5  -3  11        2.42        9.55      2.97 o
  -5  -2  11       28.67       29.67      3.71 o
  -4  -2  11       37.43       32.97      3.62 o
  -3  -2  11       94.32      108.55      5.88 o
  -2  -2  11       62.98       73.23      4.45 o
  -1  -2  11       77.15       74.50      3.25 o
   0  -2  11      191.45      178.83      9.98 o
   2  -2  11      252.49      260.18      8.92 o
   3  -2  11       99.94       92.10      5.72 o
   4  -2  11      130.19      113.25      6.96 o
   5  -2  11        1.20        1.05      2.30 o
  -5  -1  11       11.63        9.36      2.50 o
  -4  -1  11       36.34       35.66      3.79 o
  -3  -1  11       42.02       47.14      3.94 o
  -2  -1  11      138.28      141.28      6.00 o
  -1  -1  11      169.88      173.77      6.61 o
   0  -1  11      115.67      113.58      3.73 o
   1  -1  11      177.44      175.78      6.23 o
   2  -1  11       18.28       21.61      2.65 o
   3  -1  11       10.80       11.51      2.59 o
   4  -1  11       26.24       29.10      3.89 o
   5  -1  11        7.51        5.11      2.44 o
  -5   0  11       18.86       26.23      3.64 o
  -4   0  11       29.34       34.47      3.82 o
  -3   0  11      653.18      653.34      8.42 o
  -2   0  11        3.52        3.55      0.63 o
  -1   0  11      430.77      407.89      5.68 o
   0   0  11       14.64       14.48      1.11 o
   1   0  11        4.91        4.73      0.80 o
   2   0  11        4.97        5.42      0.92 o
   3   0  11      245.85      277.18      9.82 o
   4   0  11       31.10       34.65      4.04 o
   5   0  11        0.24        5.69      2.97 o
  -5   1  11       11.24       10.29      2.62 o
  -4   1  11       35.73       34.37      2.08 o
  -3   1  11       42.80       47.49      2.15 o
  -2   1  11      138.06      142.48      6.59 o
  -1   1  11      169.91      177.59      6.03 o
   0   1  11      115.20      117.44      2.79 o
   1   1  11      176.25      159.92      3.94 o
   2   1  11       18.22       18.72      2.65 o
   3   1  11       11.35       11.02      2.36 o
   4   1  11       26.03       27.21      3.71 o
   5   1  11        7.83       10.41      2.99 o
  -4   2  11       35.00       32.88      2.58 o
  -3   2  11       97.75       98.26      3.31 o
  -2   2  11       58.76       60.82      2.44 o
  -1   2  11       79.88       84.39      3.02 o
   0   2  11      181.88      176.28      3.09 o
   1   2  11       70.68       69.15      3.69 o
   2   2  11      253.92      272.81      8.54 o
   3   2  11      100.95       94.62      5.62 o
   4   2  11      129.82      119.59      7.14 o
   5   2  11        1.37        1.46      2.43 o
  -4   3  11       29.77       27.33      2.84 o
  -3   3  11       12.64       13.22      1.98 o
  -2   3  11       15.52       12.25      1.04 o
  -1   3  11       34.98       27.87      1.17 o
   0   3  11       19.22       20.87      1.41 o
   1   3  11       32.88       31.65      2.02 o
   2   3  11        2.73        1.55      1.50 o
   3   3  11       31.71       26.97      3.40 o
   4   3  11       16.76       13.79      3.05 o
   5   3  11        2.25        6.12      2.85 o
  -5   4  11       27.66       26.38      3.23 o
  -4   4  11       31.68       29.01      3.03 o
  -3   4  11       67.87       59.95      4.01 o
  -2   4  11       84.86       82.19      4.39 o
  -1   4  11      272.26      249.32      4.21 o
   0   4  11      389.52      372.59      6.45 o
   1   4  11       17.93       19.91      1.80 o
   2   4  11      197.97      176.13      7.08 o
   3   4  11        3.25        6.34      2.20 o
   4   4  11       28.45       26.98      3.75 o
  -5   5  11        8.26        8.69      2.43 o
  -4   5  11        6.12        5.80      1.78 o
  -3   5  11        8.08        4.89      1.97 o
  -2   5  11       66.28       63.91      4.36 o
  -1   5  11        0.92       -0.12      2.41 o
   0   5  11      208.15      207.41      8.19 o
   1   5  11      132.20      132.72      4.38 o
   2   5  11        3.70        3.93      1.36 o
   3   5  11       46.78       47.26      4.35 o
   4   5  11        3.50        5.84      2.35 o
  -4   6  11       10.77        7.35      2.15 o
  -3   6  11       24.74       26.88      3.34 o
  -2   6  11       23.41       20.26      2.79 o
  -1   6  11      164.85      164.44      4.10 o
   0   6  11       25.09       26.13      1.97 o
   1   6  11      192.84      180.89      6.63 o
   2   6  11       14.67       16.55      1.99 o
   3   6  11       22.77       29.23      2.70 o
   4   6  11       19.68       22.12      3.61 o
  -4   7  11        8.11        8.55      2.57 o
  -3   7  11        1.52        4.70      2.24 o
  -2   7  11        8.54        9.92      2.50 o
  -1   7  11       17.45       20.21      1.70 o
   0   7  11       62.97       65.31      3.02 o
   1   7  11       17.85       16.56      1.98 o
   2   7  11        5.67        4.04      2.09 o
   3   7  11        0.25        2.66      1.56 o
  -3   8  11       40.81       45.38      4.62 o
  -2   8  11       17.59       19.15      3.30 o
  -1   8  11       45.34       44.95      4.63 o
   0   8  11       57.13       63.48      3.21 o
   1   8  11       26.31       27.93      2.40 o
   2   8  11        1.60        2.04      1.41 o
   3   8  11        1.80        2.00      1.59 o
  -3   9  11        1.18        3.93      2.38 o
  -2   9  11        0.89        0.67      2.12 o
  -1   9  11       13.37       14.69      3.21 o
   0   9  11       22.65       20.99      2.74 o
   1   9  11       20.53       18.23      2.13 o
   2   9  11        2.30        4.48      1.60 o
  -1  10  11        1.36       -0.96      2.20 o
   0  10  11       10.56       10.87      3.00 o
   1  10  11        3.87        4.76      2.73 o
  -4  -7  12        3.64        5.88      2.56 o
  -4  -6  12       27.90       27.45      3.99 o
  -5  -5  12        0.90       -0.53      1.97 o
  -4  -5  12       15.67       22.53      3.52 o
   0  -5  12      218.40      229.25      5.81 o
  -5  -4  12        5.31        2.83      2.31 o
  -4  -4  12       38.98       45.23      4.65 o
  -3  -4  12       34.80       36.59      4.01 o
  -1  -4  12       46.71       48.41      2.19 o
   0  -4  12      574.68      570.46     10.86 o
  -5  -3  12        9.56        6.44      2.34 o
  -4  -3  12       16.42       15.81      2.80 o
  -3  -3  12       10.56       10.62      2.43 o
  -2  -3  12       74.31       92.89      5.31 o
  -1  -3  12       23.69       20.02      1.70 o
   0  -3  12       79.51       82.72      2.84 o
  -5  -2  12       56.09       62.49      5.36 o
  -4  -2  12      122.83      111.64      6.56 o
  -3  -2  12        5.44        6.19      2.05 o
  -2  -2  12      167.98      162.29      6.74 o
  -1  -2  12       20.52       18.20      3.35 o
   0  -2  12      188.09      189.78      5.11 o
   3  -2  12       18.00       21.48      3.19 o
   4  -2  12       13.20       16.32      3.27 o
  -5  -1  12        5.27        6.07      2.44 o
  -4  -1  12       37.50       36.00      3.86 o
  -3  -1  12       21.66       17.34      2.77 o
  -2  -1  12       51.11       49.87      3.83 o
  -1  -1  12      213.28      197.61      3.34 o
   0  -1  12      179.09      173.40      3.73 o
   2  -1  12       56.83       58.02      4.22 o
   3  -1  12        3.26        4.95      2.13 o
   4  -1  12       18.73       13.93      2.84 o
   5  -1  12        2.65        5.58      2.72 o
  -5   0  12       28.06       31.30      4.03 o
  -4   0  12        3.30       -0.83      2.11 o
  -3   0  12       30.85       33.62      2.73 o
  -2   0  12       10.72        8.10      0.67 o
  -1   0  12      105.38      109.03      2.68 o
   0   0  12      197.55      186.84      5.76 o
   1   0  12       82.92       84.11      4.09 o
   2   0  12       55.53       55.87      1.73 o
   3   0  12       25.28       28.53      3.49 o
   4   0  12       18.55       22.87      3.62 o
   5   0  12        1.41       -2.08      2.08 o
  -5   1  12        5.27        2.05      2.23 o
  -4   1  12       37.49       40.53      4.24 o
  -3   1  12       21.72       20.75      1.50 o
  -2   1  12       51.13       50.94      2.01 o
  -1   1  12      215.55      202.14      3.94 o
   0   1  12      179.88      175.90      3.19 o
   1   1  12      113.46      110.00      2.77 o
   2   1  12       54.62       56.48      4.01 o
   3   1  12        2.85        3.16      1.84 o
   4   1  12       17.79       19.63      3.34 o
   5   1  12        2.80        2.87      2.39 o
  -5   2  12       57.30       61.76      5.45 o
  -4   2  12      121.71      119.91      6.55 o
  -3   2  12        5.69        7.47      1.19 o
  -2   2  12      164.69      159.48      4.01 o
  -1   2  12       18.84       18.17      2.86 o
   0   2  12      185.76      194.25      3.38 o
   1   2  12       55.91       52.35      2.52 o
   2   2  12       57.73       53.56      3.80 o
   3   2  12       19.31       20.81      3.10 o
   4   2  12       13.15       10.45      2.91 o
  -4   3  12       16.48       19.94      2.41 o
  -3   3  12       10.37       10.07      1.42 o
  -2   3  12       74.27       84.09      3.14 o
  -1   3  12       24.04       18.43      3.22 o
   0   3  12       79.08       85.96      2.78 o
   1   3  12        9.19        6.61      1.23 o
   2   3  12       76.56       75.75      4.66 o
   3   3  12       26.43       20.17      2.96 o
   4   3  12       34.75       42.35      4.50 o
  -4   4  12       39.21       38.12      3.48 o
  -3   4  12       33.23       27.03      2.87 o
  -2   4  12       98.94       99.86      4.93 o
  -1   4  12       47.66       51.58      4.04 o
   0   4  12      570.38      561.05      8.44 o
   1   4  12        2.22        3.55      1.27 o
   2   4  12       94.40       89.18      5.74 o
   3   4  12       29.87       21.31      3.15 o
   4   4  12       11.73       13.95      2.79 o
  -4   5  12       15.66       18.18      2.86 o
  -3   5  12       34.37       33.61      3.33 o
  -2   5  12        7.73        6.17      1.94 o
  -1   5  12       38.13       37.01      2.47 o
   0   5  12      221.48      229.33      5.26 o
   1   5  12      190.66      182.89      5.14 o
   2   5  12        3.56        7.65      1.73 o
   3   5  12       31.22       26.60      3.44 o
   4   5  12       14.60       16.18      3.26 o
  -4   6  12       28.10       29.49      3.67 o
  -3   6  12       38.80       33.69      3.66 o
  -2   6  12       13.72       13.02      2.65 o
  -1   6  12       14.16       11.30      1.22 o
   0   6  12       32.33       33.66      2.42 o
   1   6  12        1.45       -0.32      1.34 o
   2   6  12       32.71       31.60      4.02 o
   3   6  12        3.94        5.54      1.92 o
  -4   7  12        3.60        3.36      2.20 o
  -3   7  12       48.41       42.42      4.24 o
  -2   7  12       18.53       21.92      3.30 o
  -1   7  12        5.66        4.56      2.23 o
   0   7  12        1.25        0.66      1.15 o
   1   7  12        6.40        5.20      1.38 o
   2   7  12       15.54       18.55      2.34 o
   3   7  12        7.50        7.86      1.90 o
  -3   8  12       10.91       11.11      2.81 o
  -2   8  12       21.10       25.63      3.93 o
  -1   8  12       15.15       15.60      2.94 o
   0   8  12       55.03       65.34      3.29 o
   1   8  12        9.39       13.48      2.83 o
   2   8  12       17.06       19.66      2.25 o
  -2   9  12        0.61        3.26      2.20 o
  -1   9  12       10.52        9.15      2.88 o
   0   9  12        5.60        8.08      2.67 o
   1   9  12        1.17        1.88      1.32 o
   2   9  12       27.29       26.70      2.68 o
   0  10  12       19.06       22.33      3.95 o
  -4  -7  13        1.99        2.93      2.53 o
  -4  -6  13       54.81       63.17      5.61 o
  -4  -5  13        4.14        7.90      2.63 o
  -3  -5  13        3.31        2.19      2.12 o
   0  -5  13      185.17      188.29      5.45 o
  -5  -4  13        2.94       -0.61      2.04 o
  -4  -4  13       13.21       16.71      3.17 o
  -3  -4  13        0.21        0.29      2.10 o
  -1  -4  13      131.69      131.37      4.09 o
   0  -4  13       20.66       25.12      2.29 o
  -5  -3  13        2.31        1.68      1.92 o
  -4  -3  13       15.99       15.08      3.13 o
  -3  -3  13        4.53        0.32      1.90 o
  -2  -3  13       89.66       93.22      5.48 o
  -1  -3  13       50.12       46.12      2.70 o
  -5  -2  13        3.37        6.66      2.60 o
  -4  -2  13       91.44      100.74      6.36 o
  -3  -2  13       43.44       46.36      4.18 o
  -2  -2  13      220.58      232.28      8.45 o
  -1  -2  13      114.22      112.06     16.56 o
   0  -2  13       54.00       57.80      2.81 o
   3  -2  13        9.26        5.01      1.96 o
   4  -2  13       25.57       28.30      4.02 o
  -5  -1  13       21.89       24.23      3.70 o
  -4  -1  13        9.09       11.38      2.59 o
  -3  -1  13       44.72       33.16      3.53 o
  -2  -1  13       75.65       72.39      4.61 o
  -1  -1  13      206.23      200.19      5.72 o
   0  -1  13       68.87       68.32      3.68 o
   2  -1  13       55.53       53.01      4.19 o
   3  -1  13       15.92       14.98      2.73 o
   4  -1  13        5.90        3.02      2.20 o
  -5   0  13        8.91       16.15      3.16 o
  -4   0  13        0.01        0.66      2.21 o
  -3   0  13        0.02       -0.91      1.91 o
  -2   0  13       51.57       50.92      1.13 o
  -1   0  13       46.54       38.29      1.46 o
   0   0  13      112.89      110.37      3.40 o
   1   0  13      186.97      191.24      4.11 o
   2   0  13       13.58       13.32      1.76 o
   3   0  13        1.43        1.68      1.83 o
   4   0  13       12.65       10.66      2.67 o
  -5   1  13       21.80       27.84      3.81 o
  -4   1  13        8.71       13.17      2.97 o
  -3   1  13       45.94       39.37      1.90 o
  -2   1  13       74.50       72.19      5.82 o
  -1   1  13      210.37      210.55      5.02 o
   0   1  13       70.58       68.06      2.06 o
   1   1  13       67.44       70.42      2.08 o
   2   1  13       55.00       55.68      4.15 o
   3   1  13       16.34       17.53      2.94 o
   4   1  13        5.42        2.16      2.03 o
  -5   2  13        3.37        8.95      2.81 o
  -4   2  13       91.76       90.69      6.07 o
  -3   2  13       41.12       42.01      2.25 o
  -2   2  13      222.80      238.38      5.66 o
  -1   2  13      114.94      127.80      3.96 o
   0   2  13       56.03       62.93      1.97 o
   1   2  13       50.25       53.60      2.64 o
   2   2  13       12.43       13.54      2.46 o
   3   2  13        8.74       10.08      2.54 o
   4   2  13       25.73       29.18      4.04 o
  -3   3  13        4.31        2.96      1.10 o
  -2   3  13       88.62       92.49      3.33 o
  -1   3  13       51.61       60.60      4.26 o
   0   3  13      168.32      170.32     10.99 o
   1   3  13       56.42       45.94      2.55 o
   2   3  13      179.20      178.33      7.27 o
   3   3  13        5.46        8.55      2.47 o
   4   3  13       19.48       21.62      3.35 o
  -4   4  13       12.78       10.92      2.12 o
  -3   4  13        0.26       -0.64      1.36 o
  -2   4  13      200.87      210.76      7.29 o
  -1   4  13      135.95      134.63      3.13 o
   0   4  13       22.54       28.10      2.61 o
   1   4  13      151.27      148.20      4.53 o
   2   4  13       31.59       30.21      2.49 o
   3   4  13       25.86       26.52      3.47 o
   4   4  13        2.33        4.89      2.51 o
  -4   5  13        4.28        5.73      1.98 o
  -3   5  13        3.09        1.99      1.61 o
  -2   5  13       64.67       73.32      4.65 o
  -1   5  13      128.19      120.73      6.46 o
   0   5  13      188.78      190.27      4.77 o
   1   5  13       17.82       19.22      1.84 o
   2   5  13       39.80       48.03      3.04 o
   3   5  13       14.26       10.68      2.61 o
   4   5  13        1.72       -0.13      2.10 o
  -4   6  13       54.84       55.27      4.87 o
  -3   6  13       32.50       30.98      3.53 o
  -2   6  13       40.62       36.17      3.71 o
  -1   6  13       25.55       24.65      3.49 o
   0   6  13       33.33       30.55      2.13 o
   1   6  13        2.82        3.23      1.32 o
   2   6  13        5.73        8.56      2.17 o
   3   6  13        0.89        0.17      1.63 o
  -4   7  13        2.00        2.32      2.09 o
  -3   7  13        3.28        0.99      1.83 o
  -2   7  13       19.03       18.26      3.12 o
  -1   7  13        4.97        4.86      2.22 o
   0   7  13       27.74       24.42      2.02 o
   1   7  13        5.42        3.38      1.22 o
   2   7  13        6.72        4.60      1.55 o
   3   7  13       11.08       12.86      2.04 o
  -3   8  13        5.19        7.41      2.37 o
  -2   8  13       18.40       14.73      2.93 o
  -1   8  13        0.56       -1.61      2.12 o
   0   8  13        4.02        3.49      2.21 o
   1   8  13        5.29        4.10      2.84 o
   2   8  13        7.01        5.15      1.85 o
  -2   9  13        9.50        6.01      2.50 o
  -1   9  13       10.91        6.59      2.52 o
   0   9  13        7.96        7.32      2.29 o
   1   9  13        3.96        7.49      2.73 o
  -4  -6  14        0.13       -1.74      2.01 o
  -4  -5  14        8.87       10.39      2.84 o
  -3  -5  14       11.36        9.15      2.63 o
   0  -5  14       34.08       34.59      2.45 o
  -4  -4  14        0.89        0.99      1.76 o
  -3  -4  14       32.47       37.63      4.13 o
  -1  -4  14      139.26      144.68      4.56 o
  -5  -3  14        2.97        3.45      2.40 o
  -4  -3  14       15.12       10.95      2.79 o
  -3  -3  14       37.36       30.77      3.61 o
  -2  -3  14       53.71       49.27      4.13 o
  -5  -2  14       15.25       12.95      3.03 o
  -4  -2  14       12.41        6.37      2.18 o
  -3  -2  14      126.93      141.73      7.21 o
  -2  -2  14       34.23       38.36      3.74 o
  -1  -2  14      200.24      210.24      7.63 o
   0  -2  14      159.96      147.88      5.83 o
   3  -2  14       15.42       13.36      2.89 o
   4  -2  14       12.02        6.49      2.36 o
  -5  -1  14        1.99        2.09      2.09 o
  -4  -1  14       83.23       84.40      6.02 o
  -3  -1  14        5.66        3.16      1.97 o
  -2  -1  14       58.70       60.29      4.34 o
  -1  -1  14       51.41       50.46      2.48 o
   0  -1  14       22.63       21.45      1.70 o
   1  -1  14      125.97      132.18      4.77 o
   2  -1  14       34.09       32.48      1.75 o
   3  -1  14       86.39       78.16      5.52 o
   4  -1  14       12.34       17.24      3.26 o
  -5   0  14       24.88       28.31      4.00 o
  -4   0  14       13.30       16.30      3.12 o
  -3   0  14        9.63       11.31      2.43 o
  -2   0  14       48.99       38.89      2.27 o
  -1   0  14        5.93        3.87      1.31 o
   0   0  14       25.18       26.83      2.73 o
   1   0  14        0.12        0.21      0.80 o
   2   0  14       36.15       39.16      3.67 o
   3   0  14        4.84        5.20      2.03 o
   4   0  14        3.67        5.54      2.39 o
  -5   1  14        2.18        4.22      2.57 o
  -4   1  14       81.87       80.47      5.88 o
  -3   1  14        6.40        4.69      2.14 o
  -2   1  14       58.46       55.70      3.83 o
  -1   1  14       48.86       52.57      2.65 o
   0   1  14       23.98       24.58      1.80 o
   1   1  14      128.55      141.17      3.45 o
   2   1  14       35.52       32.76      3.36 o
   3   1  14       86.34       90.03      5.85 o
   4   1  14       13.24       14.01      2.81 o
  -5   2  14       14.37       19.09      3.73 o
  -4   2  14       13.37        8.38      2.36 o
  -3   2  14      126.10      132.39      3.90 o
  -2   2  14       33.60       32.25      1.95 o
  -1   2  14      199.54      200.76      6.31 o
   0   2  14      162.55      151.39      3.15 o
   1   2  14       34.85       34.64      2.28 o
   2   2  14       16.80       15.58      2.54 o
   3   2  14       15.13       16.69      2.78 o
   4   2  14       12.17       14.23      3.25 o
  -3   3  14       39.10       35.00      2.25 o
  -2   3  14       52.82       51.11      2.59 o
  -1   3  14       69.06       77.97      5.18 o
   0   3  14      196.06      188.59      4.50 o
   1   3  14       36.65       36.41      2.36 o
   2   3  14       47.92       41.77      3.67 o
   3   3  14       43.10       42.58      4.22 o
   4   3  14       13.50       16.22      3.32 o
  -3   4  14       33.31       40.29      3.32 o
  -2   4  14       17.75       13.03      2.15 o
  -1   4  14      139.21      152.04      7.32 o
   0   4  14       20.16       19.20      1.78 o
   1   4  14      127.35      127.92      7.84 o
   2   4  14        6.43        7.87      1.66 o
   3   4  14       13.55       14.42      3.02 o
   4   4  14        1.58        2.40      2.49 o
  -3   5  14       10.62        6.88      2.12 o
  -2   5  14       24.79       24.59      3.00 o
  -1   5  14       49.91       48.89      4.44 o
   0   5  14       32.90       35.25      2.13 o
   1   5  14       36.58       35.13      2.43 o
   2   5  14       23.25       24.82      2.41 o
   3   5  14       36.41       38.24      3.17 o
  -4   6  14        0.14        0.57      1.83 o
  -3   6  14       17.33       15.35      2.54 o
  -2   6  14       30.73       29.86      3.54 o
  -1   6  14       10.25        8.40      2.44 o
   0   6  14       80.62       82.25      3.32 o
   1   6  14       12.48       14.28      1.80 o
   2   6  14       15.43       18.70      2.21 o
   3   6  14        1.70        5.04      3.46 o
  -3   7  14        8.37        7.20      2.20 o
  -2   7  14       14.29       10.93      2.58 o
  -1   7  14       23.24       22.88      3.28 o
   0   7  14       11.68        9.38      2.76 o
   1   7  14       23.62       20.18      4.16 o
   2   7  14        3.28        4.14      1.47 o
  -3   8  14        1.14        1.51      2.06 o
  -2   8  14        8.62        8.66      2.70 o
  -1   8  14        0.76       -0.39      1.96 o
   0   8  14        7.54        8.61      2.53 o
   1   8  14        3.85        2.40      2.42 o
   2   8  14        1.20        2.24      1.70 o
  -1   9  14        8.66       10.99      2.97 o
   0   9  14        6.69        7.40      2.72 o
  -4  -6  15        0.06        3.33      2.30 o
  -3  -6  15        3.40        2.50      2.31 o
  -4  -5  15       10.58       11.96      3.17 o
  -3  -5  15       38.89       50.68      4.98 o
  -4  -4  15        6.99        6.47      2.46 o
  -3  -4  15       44.63       50.18      4.68 o
  -2  -4  15       11.49       12.25      2.71 o
  -1  -4  15       42.37       38.85      2.54 o
  -4  -3  15       10.91       14.54      3.10 o
  -3  -3  15       25.65       23.36      3.34 o
  -2  -3  15        5.62        5.93      2.22 o
   0  -3  15        9.40        6.58      1.62 o
  -5  -2  15        3.41        2.54      2.29 o
  -4  -2  15        1.36        6.48      2.64 o
  -3  -2  15        3.23        2.75      2.02 o
  -2  -2  15       14.27        9.97      2.16 o
  -1  -2  15       63.74       65.37      4.46 o
   0  -2  15        8.99       11.56      2.85 o
   4  -2  15       16.34       14.76      3.12 o
  -5  -1  15        3.22       -0.35      1.89 o
  -4  -1  15       12.79        8.72      2.61 o
  -3  -1  15      112.39      105.02      6.25 o
  -2  -1  15       25.55       26.30      3.22 o
  -1  -1  15       26.12       24.55      1.98 o
   0  -1  15       28.52       24.18      1.90 o
   1  -1  15      146.81      131.51      4.93 o
   2  -1  15       32.29       27.57      3.33 o
   3  -1  15       27.17       29.35      3.77 o
   4  -1  15       22.90       22.64      3.66 o
  -5   0  15        0.32       -0.03      2.16 o
  -4   0  15      111.77      105.77      6.82 o
  -3   0  15        0.01       -0.50      1.92 o
  -2   0  15        0.22       -0.07      1.82 o
  -1   0  15       15.79       14.06      1.62 o
   0   0  15       24.62       23.77      1.84 o
   1   0  15        1.85        1.55      0.70 o
   2   0  15        2.66        7.83      2.15 o
   3   0  15        1.53        1.32      1.58 o
   4   0  15        0.79        3.42      2.36 o
  -5   1  15        3.57        3.88      2.66 o
  -4   1  15       13.19       13.22      2.91 o
  -3   1  15      110.75      104.07      6.19 o
  -2   1  15       27.56       30.25      1.70 o
  -1   1  15       24.58       21.33      1.90 o
   0   1  15       26.42       23.67      1.84 o
   1   1  15      144.33      126.86      3.07 o
   2   1  15       33.80       31.53      3.40 o
   3   1  15       26.46       31.56      3.74 o
   4   1  15       23.25       25.90      3.82 o
  -5   2  15        3.54        7.57      2.98 o
  -4   2  15        1.51        0.49      1.69 o
  -3   2  15        3.41        4.36      2.11 o
  -2   2  15       14.78       10.53      1.31 o
  -1   2  15       62.50       63.15      4.47 o
   0   2  15        8.92        8.12      0.93 o
   1   2  15       31.87       28.26      2.17 o
   2   2  15       94.13       90.22      5.40 o
   3   2  15        7.00        9.97      2.63 o
   4   2  15       16.17       13.30      3.08 o
  -3   3  15       25.86       22.16      3.25 o
  -2   3  15        6.33        3.26      1.10 o
  -1   3  15       32.68       29.98      3.60 o
   0   3  15       10.71       12.80      1.33 o
   1   3  15       86.45       85.28      3.50 o
   2   3  15        3.21        1.19      2.71 o
   3   3  15       27.33       21.78      3.25 o
   4   3  15        4.99        6.79      2.83 o
  -3   4  15       44.87       50.27      3.77 o
  -2   4  15       11.12        7.13      1.75 o
  -1   4  15       42.09       45.34      4.29 o
   0   4  15       42.29       41.64      2.22 o
   1   4  15       18.59       15.12      2.28 o
   2   4  15        0.26       -0.17      1.20 o
   3   4  15       19.46       16.18      3.19 o
  -3   5  15       38.66       39.46      3.71 o
  -2   5  15       16.17       20.00      2.74 o
  -1   5  15       46.84       59.48      4.99 o
   0   5  15       48.50       46.29      4.56 o
   1   5  15       36.88       37.84      2.57 o
   2   5  15        0.03        3.59      2.09 o
   3   5  15       12.93       11.95      2.06 o
  -3   6  15        3.35        1.36      1.71 o
  -2   6  15        5.12        8.05      2.20 o
  -1   6  15        0.30       -0.30      1.83 o
   0   6  15       26.68       28.97      3.82 o
   1   6  15       17.92       16.46      3.08 o
   2   6  15        5.81        6.50      1.70 o
   3   6  15        5.43        3.38      2.04 o
  -3   7  15       10.51        9.84      2.66 o
  -2   7  15        1.06        0.34      1.73 o
  -1   7  15       16.30       21.35      3.23 o
   0   7  15        8.96        9.28      2.64 o
   1   7  15       14.11       18.81      3.36 o
   2   7  15        2.29        0.77      1.37 o
  -2   8  15        2.54        1.91      2.22 o
  -1   8  15        9.76        9.45      2.74 o
   0   8  15        2.45        4.24      2.40 o
   1   8  15        7.09        5.11      2.81 o
  -3  -6  16        2.02        2.29      2.23 o
  -4  -5  16        5.61        5.97      2.65 o
  -3  -5  16       17.01       26.07      3.89 o
  -4  -4  16        1.08        0.27      1.97 o
  -3  -4  16       10.28       10.71      2.86 o
  -2  -4  16        2.63        2.70      2.00 o
   0  -4  16       37.49       38.52      3.06 o
  -4  -3  16       11.12        8.28      2.70 o
  -3  -3  16       26.79       20.81      3.34 o
  -2  -3  16       10.13        3.97      1.95 o
  -1  -3  16       93.82      104.90      5.83 o
   0  -3  16       32.49       32.15      2.88 o
  -4  -2  16        0.03       -1.84      2.21 o
  -3  -2  16        7.54       11.49      2.76 o
  -2  -2  16       16.67       15.91      2.75 o
  -1  -2  16       66.22       63.34      3.33 o
   0  -2  16       37.46       42.68      2.48 o
  -5  -1  16       19.57       27.43      4.07 o
  -4  -1  16       17.13       17.65      3.15 o
  -3  -1  16       24.95       25.89      3.37 o
  -2  -1  16      164.91      177.07      7.75 o
  -1  -1  16       97.38      112.90      3.93 o
   0  -1  16       41.41       38.74      3.03 o
   1  -1  16       29.96       28.90      2.42 o
   3  -1  16        5.86        9.98      2.63 o
   4  -1  16       11.07       15.39      3.38 o
  -5   0  16        1.27        0.15      1.86 o
  -4   0  16        0.35       -0.84      2.24 o
  -3   0  16       39.00       40.81      4.11 o
  -2   0  16        0.50        0.32      1.66 o
  -1   0  16        6.77        3.86      1.24 o
   0   0  16       11.03        8.52      1.29 o
   1   0  16       11.97       15.84      1.46 o
   2   0  16        2.49       -0.81      1.57 o
   3   0  16        4.20        5.86      2.12 o
   4   0  16        0.58        1.04      2.01 o
  -5   1  16       19.35       17.47      3.50 o
  -4   1  16       18.21       24.49      3.73 o
  -3   1  16       24.48       26.03      3.54 o
  -2   1  16      164.75      176.53      7.65 o
  -1   1  16       98.91      112.71      4.02 o
   0   1  16       42.36       45.64      2.51 o
   1   1  16       28.02       26.46      1.48 o
   2   1  16       41.98       41.79      3.78 o
   3   1  16        5.34        8.09      2.62 o
   4   1  16       11.07       12.69      2.96 o
  -4   2  16        0.05       -1.99      1.99 o
  -3   2  16        7.31        6.36      2.45 o
  -2   2  16       16.84       17.36      2.02 o
  -1   2  16       66.39       67.92      3.21 o
   0   2  16       37.51       39.47      1.75 o
   1   2  16       19.33       17.17      1.81 o
   2   2  16       16.00       14.77      2.69 o
   3   2  16       10.12        5.75      2.37 o
  -3   3  16       26.33       20.45      3.25 o
  -2   3  16       10.17        5.58      1.26 o
  -1   3  16       94.37       95.31      5.88 o
   0   3  16       33.98       32.03      1.96 o
   1   3  16       43.35       41.05      2.65 o
   2   3  16        9.02       10.61      2.93 o
   3   3  16       15.82       17.53      3.26 o
  -2   4  16        2.51        2.84      1.52 o
  -1   4  16        0.21        0.26      1.99 o
   0   4  16       37.31       44.04      4.40 o
   1   4  16       13.83       12.09      1.65 o
   2   4  16        1.65        2.57      3.24 o
   3   4  16        3.59        4.25      1.65 o
  -3   5  16       17.26       14.73      2.44 o
  -2   5  16       23.73       23.65      2.94 o
  -1   5  16       46.38       48.00      4.68 o
   0   5  16       29.94       35.63      4.13 o
   1   5  16       15.49       14.49      1.75 o
   2   5  16       24.73       27.59      2.54 o
   3   5  16        2.41        2.05      3.18 o
  -3   6  16        2.00        0.14      1.64 o
  -2   6  16        1.37        1.79      1.88 o
  -1   6  16        0.49       -1.47      1.89 o
   0   6  16        8.52        5.69      2.33 o
   1   6  16        0.79       -1.06      2.25 o
   2   6  16        5.51        3.79      2.03 o
  -3   7  16        6.79        8.00      2.56 o
  -2   7  16        2.66        6.46      2.57 o
  -1   7  16        4.16        4.70      2.31 o
   0   7  16       22.15       22.96      3.68 o
   1   7  16        1.31        4.45      2.40 o
   2   7  16       36.19       37.50      3.07 o
  -1   8  16        2.23        3.46      2.30 o
   0   8  16        4.85        4.82      2.24 o
  -3  -6  17        5.33        3.83      2.13 o
  -3  -5  17       10.28       11.04      3.00 o
  -4  -4  17        1.08        2.31      2.38 o
  -3  -4  17        4.24        6.65      2.35 o
  -2  -4  17        7.02        4.95      2.08 o
   0  -4  17        8.79        4.81      1.52 o
  -4  -3  17        5.69        5.13      2.70 o
  -3  -3  17       21.07       23.55      3.53 o
  -2  -3  17       30.63       35.21      3.90 o
  -1  -3  17       87.30       82.48      3.37 o
   0  -3  17        4.73        6.34      1.60 o
   1  -3  17       30.86       37.34      3.58 o
  -4  -2  17        8.73        8.13      2.50 o
  -3  -2  17        2.82        1.84      2.00 o
  -2  -2  17       18.60       17.42      2.86 o
  -1  -2  17        4.34        6.02      2.02 o
   0  -2  17       11.05       13.52      1.60 o
   1  -2  17       36.16       38.69      2.39 o
  -4  -1  17        8.95       11.44      2.97 o
  -3  -1  17       17.49       18.75      3.06 o
  -2  -1  17       58.24       60.63      4.65 o
  -1  -1  17       80.40       86.03      3.57 o
   0  -1  17       88.60       83.29      3.42 o
   1  -1  17       10.09       12.79      1.51 o
   3  -1  17        3.44        5.20      2.07 o
  -4   0  17       14.80       11.55      2.72 o
  -3   0  17        8.48        8.46      2.56 o
  -2   0  17       34.57       42.75      4.00 o
  -1   0  17       27.42       32.81      2.37 o
   0   0  17        0.64        0.25      1.01 o
   1   0  17       13.18       11.97      1.44 o
   2   0  17       34.47       29.18      3.42 o
   3   0  17        0.12       -1.84      1.84 o
  -4   1  17        9.18       10.46      2.80 o
  -3   1  17       18.83       22.62      3.44 o
  -2   1  17       58.62       60.41      4.63 o
  -1   1  17       80.59       88.13      3.71 o
   0   1  17       88.22       86.87      3.46 o
   1   1  17        9.31        9.53      2.11 o
   2   1  17        8.74        6.60      2.09 o
   3   1  17        3.29        2.07      1.74 o
  -4   2  17        8.71       10.52      2.98 o
  -3   2  17        2.83        0.37      1.92 o
  -2   2  17       18.37       18.19      2.87 o
  -1   2  17        4.44        6.01      1.63 o
   0   2  17       11.05       10.14      1.47 o
   1   2  17       35.83       36.48      3.89 o
   2   2  17       13.21       17.08      2.17 o
   3   2  17       11.14       11.30      2.89 o
  -3   3  17       20.65       17.08      3.03 o
  -2   3  17       31.38       32.97      3.61 o
  -1   3  17       86.83       71.92      5.27 o
   0   3  17        4.25        5.23      2.41 o
   1   3  17       31.26       35.87      2.74 o
   2   3  17        3.27        0.77      1.23 o
   3   3  17       11.38       11.41      2.84 o
  -2   4  17        6.89        7.59      1.76 o
  -1   4  17       16.00       11.29      2.94 o
   0   4  17        8.56       10.31      2.45 o
   1   4  17       11.99       13.20      2.64 o
   2   4  17       12.33       15.69      3.38 o
   3   4  17        0.16        0.23      3.08 o
  -2   5  17       29.53       27.67      3.19 o
  -1   5  17       12.96       18.30      3.36 o
   0   5  17       15.65       19.62      3.47 o
   1   5  17        7.99        4.00      2.43 o
   2   5  17       14.97       14.57      2.11 o
  -2   6  17        3.74        2.03      2.00 o
  -1   6  17        1.68       -0.35      1.99 o
   0   6  17       14.95       21.14      3.63 o
   1   6  17       14.96       14.57      3.16 o
   2   6  17        1.69        1.49      1.36 o
  -2   7  17       14.85       17.71      3.30 o
  -1   7  17        0.56        0.14      1.84 o
   0   7  17       13.26       14.12      3.37 o
   1   7  17        4.31        5.76      2.44 o
  -3  -5  18        9.47        9.65      2.92 o
  -2  -5  18        9.81       12.20      2.94 o
  -3  -4  18        1.87        3.08      2.15 o
  -2  -4  18       21.00       21.38      3.45 o
  -1  -4  18        2.07        4.62      2.20 o
   1  -4  18        2.85        4.22      1.85 o
  -4  -3  18        5.15        5.50      2.76 o
  -3  -3  18       18.00       23.52      3.64 o
  -2  -3  18        2.93        2.61      1.87 o
  -1  -3  18       10.18       13.66      2.22 o
   0  -3  18       45.99       51.22      2.80 o
   1  -3  18       15.45       11.34      2.40 o
  -4  -2  18        2.26        2.93      2.14 o
  -3  -2  18        0.84       -0.35      1.83 o
  -2  -2  18        7.45        9.39      2.41 o
  -1  -2  18       36.33       35.68      2.44 o
   0  -2  18        5.67        3.29      1.25 o
   1  -2  18       46.54       45.97      2.67 o
  -4  -1  18       20.24       20.21      3.54 o
  -3  -1  18       12.79       11.94      2.61 o
  -2  -1  18        2.50        3.26      1.90 o
  -1  -1  18        3.85        5.51      1.46 o
   0  -1  18       39.90       35.76      3.11 o
   1  -1  18       27.51       27.95      3.58 o
  -4   0  18        7.01        7.07      2.57 o
  -3   0  18       11.12       11.46      2.91 o
  -2   0  18        6.37        4.42      1.97 o
  -1   0  18        0.97        2.20      1.23 o
   0   0  18        0.20        0.04      1.07 o
   1   0  18        0.04       -0.85      1.86 o
   2   0  18       27.17       23.52      3.41 o
   3   0  18        1.31        3.30      2.22 o
  -4   1  18       19.62       17.53      3.44 o
  -3   1  18       13.16       14.42      2.99 o
  -2   1  18        2.06        1.44      1.77 o
  -1   1  18        4.18        3.86      1.78 o
   0   1  18       40.83       43.76      2.62 o
   1   1  18       27.82       24.41      3.56 o
   2   1  18        6.92        6.81      1.82 o
   3   1  18        6.09        8.39      2.58 o
  -4   2  18        2.19        3.43      2.43 o
  -3   2  18        0.76        3.10      2.17 o
  -2   2  18        7.31        9.90      2.60 o
  -1   2  18       35.44       36.08      2.62 o
   0   2  18        6.13        4.29      1.88 o
   1   2  18       46.87       46.28      2.86 o
   2   2  18        8.18        5.99      1.63 o
   3   2  18        2.83        3.20      1.94 o
  -3   3  18       17.66       24.18      3.64 o
  -2   3  18        2.47        2.79      2.11 o
  -1   3  18       10.13       10.55      2.67 o
   0   3  18       45.75       43.78      4.55 o
   1   3  18       14.99       15.45      1.82 o
   2   3  18        8.05       12.70      4.46 o
  -1   4  18        2.08        2.08      2.02 o
   0   4  18       24.04       27.29      3.90 o
   1   4  18        2.85        5.00      2.69 o
   2   4  18        0.60        0.22      1.28 o
  -1   5  18        6.43        8.10      2.65 o
   0   5  18       16.55       14.09      3.22 o
   1   5  18       11.53       11.10      3.06 o
   2   5  18        3.74        5.80      2.94 o
  -2   6  18       13.04       16.28      2.93 o
  -1   6  18        2.26        1.38      1.99 o
   0   6  18        9.11        9.30      2.96 o
   1   6  18        8.27        2.48      2.29 o
  -1   7  18        6.77        7.60      2.42 o
   0   7  18        5.74       12.13      3.45 o
  -2  -5  19       10.41       11.10      2.90 o
  -3  -4  19        8.61        8.07      2.77 o
  -2  -4  19        7.14        8.91      2.81 o
  -1  -4  19       15.41       14.75      3.04 o
  -3  -3  19        3.54        5.98      2.68 o
  -2  -3  19        7.77       13.02      2.74 o
  -1  -3  19        1.32        3.09      2.05 o
   0  -3  19       10.18       15.46      1.84 o
   1  -3  19        9.11        8.57      2.34 o
  -3  -2  19        6.30        8.46      2.36 o
  -2  -2  19       11.30        9.51      2.38 o
  -1  -2  19       34.02       36.66      3.55 o
   0  -2  19       10.79       12.89      3.52 o
   1  -2  19        0.45        3.97      2.14 o
  -4  -1  19       16.34       19.30      3.46 o
  -3  -1  19        6.85        7.69      2.34 o
  -2  -1  19        3.47        4.57      2.07 o
  -1  -1  19       18.94       20.35      2.04 o
   0  -1  19        2.55        2.54      2.07 o
   1  -1  19       14.46        9.56      2.67 o
  -4   0  19       10.14       11.30      3.05 o
  -3   0  19       43.34       42.80      4.41 o
  -2   0  19        2.58        2.85      2.09 o
  -1   0  19       29.08       26.52      2.21 o
   0   0  19       65.01       65.79      3.22 o
   1   0  19        1.75        0.53      2.11 o
   2   0  19        9.45        9.36      2.60 o
  -4   1  19       16.05       17.03      3.50 o
  -3   1  19        6.46        7.61      2.73 o
  -2   1  19        3.33        6.38      2.27 o
  -1   1  19       18.09       18.19      1.96 o
   0   1  19        2.28        4.01      1.19 o
   1   1  19       14.93        8.54      2.72 o
   2   1  19        3.18        5.14      1.69 o
  -3   2  19        6.29       10.77      2.80 o
  -2   2  19       11.61       12.78      2.63 o
  -1   2  19       34.19       41.13      2.83 o
   0   2  19       10.13        9.42      1.60 o
   1   2  19        0.37       -1.79      1.95 o
   2   2  19        3.84        3.77      1.83 o
  -3   3  19        3.39        3.67      2.16 o
  -2   3  19        7.55       10.98      2.74 o
  -1   3  19        1.15        2.48      1.95 o
   0   3  19       10.71       13.88      3.19 o
   1   3  19        8.88        8.54      2.85 o
   2   3  19        3.75        6.19      4.38 o
  -1   4  19       14.97       12.84      2.87 o
   0   4  19        7.20        9.41      3.00 o
   1   4  19       17.19       20.56      3.74 o
   2   4  19        2.89        2.57      2.54 o
  -1   5  19        0.01       -2.23      2.35 o
   0   5  19        8.24        8.31      2.72 o
   1   5  19        3.85        1.39      2.44 o
  -1   6  19        1.97        0.67      1.46 o
   0   6  19        4.03       10.08      3.26 o
  -2  -5  20        5.10        5.88      2.44 o
  -1  -5  20        1.08        4.50      2.26 o
  -2  -4  20       19.24       21.04      3.49 o
  -1  -4  20        8.26        8.28      2.43 o
   0  -4  20       19.92       22.64      3.23 o
  -3  -3  20        8.31        5.92      2.54 o
  -2  -3  20       12.34       15.77      3.16 o
  -1  -3  20       17.71       23.98      3.29 o
   0  -3  20        1.16        6.74      2.36 o
   1  -3  20        0.19        1.91      2.00 o
  -3  -2  20        5.56        8.55      2.89 o
  -2  -2  20        7.86        7.33      2.42 o
  -1  -2  20       23.92       22.24      2.18 o
   0  -2  20       22.38       24.21      2.21 o
   1  -2  20        2.04        6.71      2.44 o
  -3  -1  20        5.02        8.39      2.61 o
  -2  -1  20       21.77       21.36      3.27 o
  -1  -1  20        1.21        1.59      1.27 o
   0  -1  20       11.29       10.48      1.59 o
   1  -1  20        0.38       -0.09      1.96 o
   2  -1  20        2.12        3.06      2.37 o
  -3   0  20        1.21        0.84      1.89 o
  -2   0  20       49.52       56.80      4.93 o
  -1   0  20        0.96        1.94      1.28 o
   0   0  20       23.92       32.88      2.46 o
   1   0  20        3.42        4.99      2.23 o
   2   0  20       12.67       17.87      3.46 o
  -3   1  20        4.76        5.50      2.65 o
  -2   1  20       21.83       19.30      3.20 o
  -1   1  20        1.28        2.55      1.36 o
   0   1  20       11.01        9.66      2.60 o
   1   1  20        0.36       -1.81      2.05 o
   2   1  20        2.08        1.28      1.32 o
  -3   2  20        5.83        8.78      2.61 o
  -2   2  20        7.81        7.59      2.54 o
  -1   2  20       24.54       24.80      2.32 o
   0   2  20       22.48       17.81      3.23 o
   1   2  20        1.77        2.05      2.40 o
   2   2  20        4.17        5.15      1.65 o
  -1   3  20       17.47       22.61      3.62 o
   0   3  20        1.24       -0.97      2.24 o
   1   3  20        0.18        3.10      2.35 o
  -1   4  20        8.57       10.49      2.77 o
   0   4  20       19.69       27.02      4.14 o
   1   4  20        4.22        1.93      2.50 o
  -1   5  20        1.16       -2.47      2.47 o
   0   5  20        4.61        1.36      2.45 o
  -1  -4  21        2.94        0.15      1.86 o
   0  -4  21        1.48        6.95      2.35 o
  -2  -3  21        7.75        5.70      2.56 o
  -1  -3  21        6.33       10.29      2.83 o
   0  -3  21        3.00        2.48      1.79 o
  -2  -2  21        7.99        9.67      2.55 o
  -1  -2  21        7.10        6.77      2.16 o
   0  -2  21       15.56       17.99      2.03 o
   1  -2  21       13.48       11.29      2.73 o
  -3  -1  21        1.85        3.42      1.99 o
  -2  -1  21        3.09        0.51      2.04 o
  -1  -1  21        1.89        0.30      2.00 o
   0  -1  21        0.52       -0.88      1.82 o
   1  -1  21        0.24       -0.51      2.13 o
  -3   0  21        0.91       -2.04      2.23 o
  -2   0  21        5.33        7.89      2.21 o
  -1   0  21        4.85        6.52      1.99 o
   0   0  21        2.71        5.51      2.34 o
   1   0  21       13.66        9.37      2.54 o
  -3   1  21        1.92       -0.19      2.12 o
  -2   1  21        3.05        0.84      2.11 o
  -1   1  21        1.93        0.66      1.29 o
   0   1  21        0.52       -1.25      2.17 o
   1   1  21        0.24        1.35      2.27 o
  -2   2  21        8.17        6.28      2.44 o
  -1   2  21        6.72        7.72      1.74 o
   0   2  21       16.06       13.82      3.07 o
   1   2  21       13.43       15.00      3.18 o
  -1   3  21        6.26        5.75      2.39 o
   0   3  21        3.04        3.35      2.61 o
   1   3  21        4.99        6.94      3.03 o
  -1   4  21        3.15        5.11      2.69 o
   0   4  21        1.27        3.24      2.61 o
  -1  -2  22        6.00        7.37      2.33 o
   0  -2  22       10.25        6.87      2.11 o
  -2  -1  22        3.32        6.81      2.44 o
  -1  -1  22        4.16        3.61      1.49 o
   0  -1  22        0.83       -1.92      1.98 o
  -2   0  22        2.29        1.37      2.13 o
  -1   0  22        6.51        7.66      1.72 o
   0   0  22        3.41        5.06      2.24 o
  -2   1  22        3.35        3.70      2.16 o
  -1   1  22        4.11        1.92      1.69 o
   0   1  22        0.79       -1.12      2.23 o
  -1   2  22        5.60        5.27      2.24 o
   0   2  22       10.66       10.75      2.83 o
 
